# Supplementary material for: Targeted Disruption of Mouse Dip2B Leads to Abnormal Lung Development and Prenatal Lethality
Source: Int J Mol Sci. 2020 Nov 3;21(21):8223. doi: 10.3390/ijms21218223 (PMC7663123; doi:10.3390/ijms21218223)
Supplement: Supplementary file 1 [file ijms-21-08223-s001.zip › ijms-958670 supplementary/Supplementary File/Supplemental_Tabel_S1-S4.xlsx.xlsx]

## Sheet: Table S1
Table S1. Summary of RNA-Seq mapping results.
The raw reads were mapped to the Mus musculus genome (GRCm38) using TopHat2
Sample ID	Genotype	Raw Reads	QC- passed Reads	Mapped Reads	Mapping Rate %
E18.5d-WT	Wildtype	54035446	48953863	46992371	0.8697
E18.5d Dip2b-tm1a/tm1a	Knockout	53266724	47791636	46587635	0.8916

## Sheet: Table_S1
Table 1. Summary of RNA-Seq mapping results.
The raw reads were mapped to the Mus musculus genome (GRCm38) using TopHat2
Sample ID	Genotype	Raw Reads	QC- passed Reads	Mapped Reads	Mapping Rate %
E18.5d-WT	Wildtype	54035446	48953863	46992371	0.8697
E18.5d Dip2b-tm1a/tm1a	Knockout	53266724	47791636	46587635	0.8916

## Sheet: Table_S2
Table S2. List of DEG (Differentially Expressed Gene) from RNA-Seq analysis results
Differentail expression analysis was carried out using DESeq2
Gene ID	Gene symbol	Wild Type Count	Dip2b-tm1a/tm1a count	Wild type FPKM	Dip2b-tm1a/tm1a FPKM	FDR	Fold change (FC)	log2FC	Regulated
ENSMUSG00000007777	0610009B22Rik	82	248	8.38107	22.5617	0.00235596	2.64459	1.62622	up
ENSMUSG00000019689	1110001J03Rik	38	271	8.09135	56.0173	4.08235e-09	7.89723	2.8102	up
ENSMUSG00000090066	1110002E22Rik	79	339	0.343246	1.67597	7.17208e-06	4.5164	2.12518	up
ENSMUSG00000026154	1110058L19Rik	51	179	5.59214	19.8256	0.000707337	3.30874	1.81899	up
ENSMUSG00000078570	1110065P20Rik	117	420	10.4787	32.6158	8.54324e-05	3.5388	1.88117	up
ENSMUSG00000051319	1500011K16Rik	52	190	5.29249	15.7332	0.000357706	3.52397	1.87722	up
ENSMUSG00000078572	1810043H04Rik	53	178	6.415	18.6411	0.00124273	3.09153	1.75827	up
ENSMUSG00000049760	2410015M20Rik	297	839	24.3601	77.121	0.00230439	2.40545	1.55095	up
ENSMUSG00000060301	2610008E11Rik	123	450	2.03233	5.6049	5.69237e-05	3.64641	1.90956	up
ENSMUSG00000038005	2700029M09Rik	100	269	6.49616	13.0425	0.00936195	2.14425	1.46432	up
ENSMUSG00000053080	2700081O15Rik	962	2958	8.21612	28.6324	0.000639708	2.81935	1.67909	up
ENSMUSG00000076437	2700094K13Rik	268	860	30.216	82.281	0.000294998	3.00443	1.73333	up
ENSMUSG00000039725	2810408M09Rik	131	390	3.00817	10.8842	0.00161245	2.60939	1.61536	up
ENSMUSG00000040204	2810417H13Rik	89	497	3.22374	13.6591	2.53137e-08	6.28545	2.50708	up
ENSMUSG00000037818	3110057O12Rik	65	206	1.29068	3.39765	0.00182521	2.83841	1.68476	up
ENSMUSG00000071540	3425401B19Rik	11	104	0.0619507	0.809786	2.06137e-07	9.1262	3.02096	up
ENSMUSG00000037466	4930427A07Rik	19	149	0.373715	2.39863	6.34921e-08	8.21182	2.86563	up
ENSMUSG00000056468	5730596B20Rik	25	92	0.282633	1.44205	0.00404189	3.36007	1.83305	up
ENSMUSG00000097100	9230104M06Rik	16	70	0.415593	1.67826	0.00314152	4.07202	2.01793	up
ENSMUSG00000044551	9930012K11Rik	142	403	4.48078	11.0452	0.00308343	2.39722	1.5483	up
ENSMUSG00000054057	A930004D18Rik	66	325	1.12793	5.08127	8.369e-07	5.35842	2.31483	up
ENSMUSG00000035642	Aamdc	66	201	7.48648	19.2029	0.00315529	2.65234	1.6286	up
ENSMUSG00000075528	Aarsd1	118	359	5.70944	12.9089	0.00129273	2.70361	1.64426	up
ENSMUSG00000028973	Abcb8	279	743	5.47253	13.4693	0.0056933	2.14791	1.46557	up
ENSMUSG00000103888	AC123072.1	101	303	0.223008	0.54	0.00194639	2.62606	1.62051	up
ENSMUSG00000036138	Acaa1a	601	1905	22.2206	59.9493	0.000339946	2.96254	1.7212	up
ENSMUSG00000042010	Acacb	127	424	1.22767	2.55677	0.000264986	3.16487	1.77901	up
ENSMUSG00000029545	Acads	353	1043	9.12865	28.0558	0.00109903	2.61449	1.61694	up
ENSMUSG00000068614	Actc1	3865	19224	139.839	787.038	7.34577e-08	5.64023	2.37492	up
ENSMUSG00000052374	Actn2	569	3255	9.76115	49.7331	1.69798e-09	6.61432	2.57183	up
ENSMUSG00000060923	Acyp2	41	183	3.95103	14.2134	2.86125e-05	4.61263	2.1477	up
ENSMUSG00000022057	Adamdec1	77	251	1.96088	5.87587	0.000848878	2.99694	1.73117	up
ENSMUSG00000035370	Adat3	70	229	1.99665	4.6998	0.000970493	3.00282	1.73286	up
ENSMUSG00000022550	Adck5	118	392	3.57627	10.2086	0.000315886	3.13384	1.77026	up
ENSMUSG00000020431	Adcy1	70	248	0.308326	1.0575	0.00027517	3.41	1.84662	up
ENSMUSG00000031448	Adprhl1	17	488	0.809037	19.153	0	22.0849	4.69946	up
ENSMUSG00000042558	Adprhl2	188	551	7.07722	17.2797	0.00154358	2.55635	1.59886	up
ENSMUSG00000026817	Ak1	386	1056	10.9245	30.8374	0.00368672	2.27035	1.50677	up
ENSMUSG00000061603	Akap6	62	257	0.31175	1.20364	2.58079e-05	4.26716	2.06571	up
ENSMUSG00000033715	Akr1c14	313	836	9.99301	19.599	0.00535834	2.16314	1.47076	up
ENSMUSG00000035561	Aldh1b1	29	482	0.738503	10.1494	0	15.9638	3.99548	up
ENSMUSG00000002661	Alkbh7	69	275	6.39481	20.4182	3.86822e-05	4.05712	2.01423	up
ENSMUSG00000032845	Alpk2	8	210	0.0606945	1.29505	1.55431e-15	19.1272	4.37347	up
ENSMUSG00000038763	Alpk3	118	376	0.734938	2.64526	0.000623351	2.92597	1.71055	up
ENSMUSG00000046295	Ankle1	13	137	0.380887	3.24835	4.64139e-09	10.3267	3.21353	up
ENSMUSG00000007827	Ankrd26	29	212	0.266491	1.34444	1.25747e-08	7.95405	2.82029	up
ENSMUSG00000050914	Ankrd37	33	337	2.73618	21.9488	2.50489e-12	10.9632	3.31107	up
ENSMUSG00000036777	Anln	239	832	2.67301	7.69696	7.43524e-05	3.41954	1.8492	up
ENSMUSG00000034863	Ano8	255	845	4.21541	10.5808	0.000172674	3.16493	1.77902	up
ENSMUSG00000044338	Aplnr	894	2824	14.3705	46.3053	0.000392385	2.95058	1.71772	up
ENSMUSG00000040694	Apobec2	78	369	3.70383	15.5572	1.13251e-06	5.12748	2.26439	up
ENSMUSG00000041219	Arhgap11a	148	549	2.38479	5.69055	3.5014e-05	3.73749	1.93326	up
ENSMUSG00000025154	Arhgap19	187	541	2.59088	6.23182	0.00189458	2.49686	1.58014	up
ENSMUSG00000028919	Arhgef19	209	585	5.6106	10.1438	0.00296424	2.35357	1.53414	up
ENSMUSG00000051517	Arhgef39	20	161	0.82005	5.5027	2.49675e-08	8.47128	2.91055	up
ENSMUSG00000025870	Arl10	70	270	8.36296	17.1812	6.60556e-05	3.87312	1.96802	up
ENSMUSG00000002343	Armc6	49	306	1.26012	6.53644	1.96131e-08	6.96304	2.63876	up
ENSMUSG00000049804	Armcx4	499	1656	5.36609	10.1049	0.00014878	3.19128	1.78642	up
ENSMUSG00000031382	Asb11	12	112	0.567603	4.78558	1.14719e-07	9.14303	3.02375	up
ENSMUSG00000021200	Asb2	121	905	1.97675	17.8002	1.2748e-11	8.62322	2.93653	up
ENSMUSG00000020305	Asb3	77	234	1.97226	4.35921	0.00244291	2.66035	1.63106	up
ENSMUSG00000005470	Asf1b	36	208	0.999743	6.74897	4.31919e-07	6.27659	2.50531	up
ENSMUSG00000033952	Aspm	36	394	0.213172	1.8594	2.40252e-13	11.6863	3.41853	up
ENSMUSG00000022360	Atad2	161	461	1.8567	4.19154	0.00244643	2.4434	1.56314	up
ENSMUSG00000037204	Atg101	190	570	10.7962	26.5895	0.00106145	2.66503	1.63249	up
ENSMUSG00000002820	Atg4d	212	618	4.81817	12.4305	0.00157466	2.53658	1.59267	up
ENSMUSG00000022229	Atp12a	56	174	0.798762	2.25232	0.0033628	2.72342	1.65028	up
ENSMUSG00000016252	Atp5e	479	2495	147.046	834.596	1.5222e-08	5.93256	2.43569	up
ENSMUSG00000006057	Atp5g1	475	2137	58.6518	282.731	3.80833e-07	4.94846	2.22451	up
ENSMUSG00000018770	Atp5g3	882	5209	118.034	565.088	8.00559e-10	6.86347	2.61982	up
ENSMUSG00000050856	Atp5k	87	414	49.712	239.906	7.5873e-07	5.18371	2.27678	up
ENSMUSG00000022956	Atp5o	1135	3234	91.2656	256.667	0.00241469	2.464	1.56971	up
ENSMUSG00000032409	Atr	112	321	1.05948	2.17414	0.00336973	2.42623	1.55764	up
ENSMUSG00000027496	Aurka	92	481	2.38606	13.0193	9.49538e-08	5.82584	2.41368	up
ENSMUSG00000020897	Aurkb	45	427	1.24905	11.3735	1.95366e-12	10.4471	3.2322	up
ENSMUSG00000003604	Aven	76	272	3.46464	8.09593	0.000194418	3.47511	1.86417	up
ENSMUSG00000028782	Bai2	24	145	0.220478	1.36304	1.84743e-06	6.39042	2.52793	up
ENSMUSG00000025316	Banp	351	957	7.5688	23.33	0.00389483	2.25374	1.50124	up
ENSMUSG00000051444	Bbs12	26	91	0.845993	2.29839	0.00669283	3.12071	1.76655	up
ENSMUSG00000039294	BC017643	234	668	6.27961	17.9631	0.00209263	2.44522	1.56372	up
ENSMUSG00000027792	Bche	25	129	0.3519	1.20996	2.39366e-05	5.33305	2.30934	up
ENSMUSG00000017716	Birc5	68	472	3.37843	24.3414	4.66825e-10	7.88609	2.80822	up
ENSMUSG00000026278	Bok	58	374	3.02137	15.0075	4.68419e-09	7.26053	2.69454	up
ENSMUSG00000017146	Brca1	27	161	0.215563	1.17926	1.15433e-06	6.36455	2.52281	up
ENSMUSG00000034329	Brip1	22	113	0.192907	0.855971	5.24695e-05	5.23343	2.28767	up
ENSMUSG00000040283	Btnl9	24	113	0.485769	1.18924	0.000133801	4.73214	2.17535	up
ENSMUSG00000027379	Bub1	39	250	0.767527	3.75846	3.46202e-08	7.07542	2.65997	up
ENSMUSG00000071317	Bves	9	346	0.421454	13.12	0	24.5823	4.95805	up
ENSMUSG00000024592	C330018D20Rik	38	130	1.13138	3.57786	0.00246637	3.11577	1.76515	up
ENSMUSG00000033031	C330027C09Rik	49	263	0.999252	3.72923	4.46566e-07	5.86737	2.42227	up
ENSMUSG00000056228	Cars2	143	377	4.87738	10.2927	0.00882764	2.08162	1.44278	up
ENSMUSG00000027326	Casc5	19	164	0.156478	1.07387	8.9729e-09	9.01053	3.00175	up
ENSMUSG00000007122	Casq1	36	142	1.25927	4.17025	0.000360983	3.85275	1.96284	up
ENSMUSG00000027861	Casq2	135	1696	3.2102	37.138	0	13.5872	3.68608	up
ENSMUSG00000062694	Cav3	26	181	1.45274	9.41245	7.10725e-08	7.50003	2.73862	up
ENSMUSG00000025577	Cbx2	164	519	1.80778	6.52	0.0004966	2.91387	1.70701	up
ENSMUSG00000025578	Cbx8	82	323	1.25002	4.4059	3.15386e-05	4.0158	2.00395	up
ENSMUSG00000020482	Ccdc117	360	1098	9.20602	18.8555	0.000649843	2.76484	1.66278	up
ENSMUSG00000079511	Ccdc142	27	111	0.70286	2.50818	0.000616828	3.98624	1.99656	up
ENSMUSG00000025645	Ccdc51	23	103	1.18387	3.85628	0.000359915	4.40946	2.09987	up
ENSMUSG00000039977	Ccdc67	47	184	1.12514	3.23552	0.000160166	3.88032	1.96985	up
ENSMUSG00000095098	Ccdc85b	188	559	23.8739	52.7134	0.00123059	2.62297	1.61956	up
ENSMUSG00000027715	Ccna2	256	1142	5.40509	21.4775	5.77152e-07	4.87009	2.20683	up
ENSMUSG00000041431	Ccnb1	91	742	2.76124	18.4432	3.39351e-12	9.3126	3.05165	up
ENSMUSG00000032218	Ccnb2	152	710	5.84885	24.3339	3.7787e-07	5.12996	2.26494	up
ENSMUSG00000002068	Ccne1	15	131	0.556076	3.33172	5.40809e-08	8.86359	2.97718	up
ENSMUSG00000072082	Ccnf	70	475	1.16524	7.76701	7.04793e-10	7.71209	2.77706	up
ENSMUSG00000034108	Ccs	115	358	9.79932	20.9376	0.000931987	2.81092	1.67658	up
ENSMUSG00000095742	Cd99	76	395	182.061	1097.76	1.81937e-07	5.75121	2.39817	up
ENSMUSG00000006398	Cdc20	107	911	3.12773	25.3182	6.87894e-13	9.73014	3.11932	up
ENSMUSG00000000028	Cdc45	57	220	1.78857	6.10492	0.000112642	3.84119	1.95989	up
ENSMUSG00000017499	Cdc6	41	144	0.660658	2.16667	0.00133246	3.26659	1.80737	up
ENSMUSG00000029283	Cdc7	53	257	1.35283	4.81351	2.38223e-06	5.20657	2.28179	up
ENSMUSG00000048922	Cdca2	73	281	2.38143	4.47748	6.18174e-05	3.86815	1.96676	up
ENSMUSG00000023505	Cdca3	87	337	2.81654	11.5274	3.74625e-05	3.92809	1.98194	up
ENSMUSG00000024791	Cdca5	42	179	1.39999	4.91359	5.76384e-05	4.34151	2.08363	up
ENSMUSG00000055612	Cdca7	72	527	1.70996	10.7968	1.08217e-10	8.33486	2.88702	up
ENSMUSG00000021175	Cdca7l	39	151	1.12204	3.86156	0.000360241	3.77234	1.94225	up
ENSMUSG00000028873	Cdca8	68	530	2.4916	16.2195	3.02467e-11	8.84802	2.97456	up
ENSMUSG00000031881	Cdh16	378	1343	5.65178	22.9382	4.3704e-05	3.54519	1.88287	up
ENSMUSG00000019942	Cdk1	217	880	9.50812	32.7527	4.47287e-06	4.27479	2.06756	up
ENSMUSG00000048895	Cdk5r1	39	180	0.478986	2.21806	1.95151e-05	4.80388	2.19178	up
ENSMUSG00000018669	Cdk5rap3	258	729	8.99287	19.5497	0.00237435	2.40248	1.54999	up
ENSMUSG00000028551	Cdkn2c	130	655	5.288	14.324	9.87688e-08	5.6186	2.37036	up
ENSMUSG00000096472	Cdkn2d	107	465	6.93071	23.2621	2.89713e-06	4.63547	2.15301	up
ENSMUSG00000029177	Cenpa	137	589	7.49782	26.2127	2.35501e-06	4.59504	2.14361	up
ENSMUSG00000045328	Cenpe	48	230	0.343296	1.21096	4.31657e-06	5.10322	2.25903	up
ENSMUSG00000026605	Cenpf	36	423	1.00494	4.36385	3.9635e-14	12.3928	3.52034	up
ENSMUSG00000031262	Cenpi	35	148	0.805836	2.77037	0.000133527	4.24058	2.05927	up
ENSMUSG00000026708	Cenpl	38	168	0.913529	4.04914	4.56729e-05	4.53144	2.12872	up
ENSMUSG00000068101	Cenpm	12	106	0.473235	4.84335	3.25165e-07	8.67983	2.94615	up
ENSMUSG00000024989	Cep55	44	243	1.17451	4.96794	4.02136e-07	6.03219	2.45605	up
ENSMUSG00000002835	Chaf1a	103	354	1.35635	4.64265	0.000218014	3.29649	1.81562	up
ENSMUSG00000063787	Chchd1	104	421	13.8847	49.6875	1.18229e-05	4.20431	2.05044	up
ENSMUSG00000031952	Chst5	33	128	1.03943	3.639	0.000648345	3.73387	1.93232	up
ENSMUSG00000037347	Chst7	39	169	0.961359	3.78053	5.78152e-05	4.41896	2.10213	up
ENSMUSG00000019214	Chtf18	41	167	0.726341	3.43313	0.000133901	4.07085	2.01764	up
ENSMUSG00000037710	Cisd1	127	441	8.22793	24.4232	0.00013594	3.36864	1.83539	up
ENSMUSG00000051159	Cited1	58	192	3.04449	13.5378	0.00123287	3.03449	1.74198	up
ENSMUSG00000037725	Ckap2	87	353	1.86633	6.61132	1.61992e-05	4.19579	2.04836	up
ENSMUSG00000048327	Ckap2l	130	558	1.66166	8.08515	2.63296e-06	4.5801	2.14012	up
ENSMUSG00000030399	Ckm	421	4562	15.4851	167.011	2.22045e-16	12.1852	3.49073	up
ENSMUSG00000021622	Ckmt2	3	232	0.122067	8.58063	0	29.4183	5.42387	up
ENSMUSG00000028044	Cks1b	174	477	13.1315	34.9082	0.0044456	2.25553	1.50184	up
ENSMUSG00000062248	Cks2	85	337	9.73214	39.8635	2.59418e-05	4.05809	2.01447	up
ENSMUSG00000022512	Cldn1	134	376	2.70888	7.74951	0.00383286	2.34384	1.53096	up
ENSMUSG00000023906	Cldn6	58	198	2.98667	8.82851	0.000772849	3.18905	1.78579	up
ENSMUSG00000042489	Clspn	35	192	0.381124	2.09771	1.35733e-06	5.90043	2.42908	up
ENSMUSG00000014633	Cmc2	68	239	3.80555	14.7893	0.000334452	3.36391	1.8341	up
ENSMUSG00000047419	Cmya5	73	243	0.278826	0.888915	0.000680402	3.09481	1.75921	up
ENSMUSG00000024873	Cnih2	25	93	1.09645	5.0038	0.00349925	3.41592	1.84822	up
ENSMUSG00000044881	Coa4	53	163	2.56462	7.55207	0.00440201	2.66725	1.63317	up
ENSMUSG00000051671	Coa6	70	208	7.66421	17.3126	0.00400138	2.54635	1.59573	up
ENSMUSG00000028626	Col9a2	36	224	0.662029	3.44583	9.80846e-08	6.81711	2.61096	up
ENSMUSG00000055041	Commd5	105	294	6.6615	17.0245	0.00507739	2.31887	1.52278	up
ENSMUSG00000031458	Coprs	24	123	1.80427	9.84774	3.35645e-05	5.26727	2.29505	up
ENSMUSG00000029319	Coq2	284	812	13.3049	28.84	0.00192694	2.45826	1.56788	up
ENSMUSG00000028247	Coq3	58	201	1.55629	4.50397	0.000612591	3.266	1.80721	up
ENSMUSG00000021235	Coq6	132	404	5.51433	15.2617	0.00104084	2.73957	1.65516	up
ENSMUSG00000005220	Corin	120	321	1.54668	3.56721	0.00835532	2.13267	1.46037	up
ENSMUSG00000020836	Coro6	102	283	1.50767	5.76878	0.00597621	2.27713	1.50902	up
ENSMUSG00000020544	Cox11	62	192	4.16716	8.81789	0.00282226	2.72221	1.64991	up
ENSMUSG00000023020	Cox14	317	869	35.1226	81.4411	0.00362045	2.27492	1.50828	up
ENSMUSG00000000088	Cox5a	452	1583	65.4888	200.996	5.59117e-05	3.47221	1.86339	up
ENSMUSG00000030785	Cox6a2	224	763	19.6118	96.1005	0.000113635	3.30198	1.81714	up
ENSMUSG00000074218	Cox7a1	22	172	9.65459	84.7792	2.17739e-08	8.30953	2.88262	up
ENSMUSG00000032330	Cox7a2	650	1770	73.9826	175.252	0.00420117	2.25818	1.50272	up
ENSMUSG00000025488	Cox8b	26	192	11.4448	101.102	2.12123e-08	7.9669	2.82257	up
ENSMUSG00000078937	Cpt1b	141	804	2.20038	13.9616	5.64873e-09	6.50309	2.55012	up
ENSMUSG00000029121	Crmp1	107	349	1.58654	6.12678	0.000487371	3.03339	1.74166	up
ENSMUSG00000028199	Cryz	69	212	1.6424	5.60728	0.00254755	2.69897	1.64286	up
ENSMUSG00000030470	Csrp3	134	1430	9.11249	100.57	8.88178e-16	11.9086	3.45088	up
ENSMUSG00000054196	Cthrc1	55	164	4.08097	9.16976	0.00618057	2.53117	1.59096	up
ENSMUSG00000052336	Cx3cr1	111	338	1.69463	5.01224	0.00137305	2.70319	1.64414	up
ENSMUSG00000022551	Cyc1	969	3042	44.1173	161.017	0.000447595	2.92076	1.70902	up
ENSMUSG00000047044	D030056L22Rik	146	404	7.05708	13.3608	0.00437266	2.28769	1.51251	up
ENSMUSG00000037813	D630003M21Rik	29	114	0.377008	1.4184	0.000884855	3.76419	1.94015	up
ENSMUSG00000031285	Dcx	36	125	0.256763	0.838023	0.00238164	3.17691	1.78239	up
ENSMUSG00000007039	Ddah2	715	1870	40.6966	80.514	0.00793486	2.08785	1.44494	up
ENSMUSG00000020182	Ddc	59	541	2.24564	15.5893	1.05549e-12	10.2431	3.20049	up
ENSMUSG00000035842	Ddx11	61	219	0.867288	2.62069	0.000308408	3.459	1.85984	up
ENSMUSG00000028175	Depdc1a	14	118	0.341467	2.6325	1.97914e-07	8.48771	2.91337	up
ENSMUSG00000021697	Depdc1b	30	116	1.05346	2.43857	0.000983579	3.68596	1.91988	up
ENSMUSG00000003531	Dgcr6	222	577	12.2204	26.5159	0.00857163	2.04027	1.42838	up
ENSMUSG00000021707	Dhfr	63	204	0.64054	1.99665	0.0014187	2.9382	1.71412	up
ENSMUSG00000031730	Dhodh	65	280	2.42196	7.37094	1.12461e-05	4.50627	2.1228	up
ENSMUSG00000042569	Dhrs7b	122	345	4.43741	12.4729	0.00374026	2.3724	1.54026	up
ENSMUSG00000033044	Dhrs7c	11	113	0.596212	6.28696	4.19296e-08	9.84645	3.13791	up
ENSMUSG00000022021	Diap3	61	208	0.733876	2.33498	0.000695971	3.19117	1.78638	up
ENSMUSG00000028031	Dkk2	30	106	0.483036	1.42439	0.00350189	3.21411	1.79279	up
ENSMUSG00000037544	Dlgap5	41	329	0.760327	5.80992	1.86036e-10	8.91015	2.98499	up
ENSMUSG00000047428	Dlk2	104	282	3.86365	11.2942	0.00803235	2.18051	1.47666	up
ENSMUSG00000024871	Doc2g	53	204	2.12067	7.93906	0.000145699	3.81158	1.95233	up
ENSMUSG00000028540	Dph2	29	158	0.582429	3.22424	4.10445e-06	5.77004	2.40209	up
ENSMUSG00000027635	Dsn1	78	234	2.89934	7.09012	0.00288301	2.602	1.61307	up
ENSMUSG00000037474	Dtl	55	188	0.835879	2.48603	0.000866374	3.18671	1.78514	up
ENSMUSG00000027001	Dusp19	34	130	1.68707	5.06675	0.000718368	3.66491	1.9144	up
ENSMUSG00000026564	Dusp27	28	194	0.342552	2.16347	4.8184e-08	7.50837	2.74014	up
ENSMUSG00000027203	Dut	133	557	7.80948	26.5389	4.1122e-06	4.43224	2.10529	up
ENSMUSG00000096255	Dynlt1b	157	479	14.1194	44.2607	0.000930828	2.735	1.65378	up
ENSMUSG00000064061	Dzip3	106	286	1.44052	3.5293	0.00841812	2.1609	1.47	up
ENSMUSG00000027490	E2f1	181	595	3.57132	11.1592	0.000242942	3.10869	1.76315	up
ENSMUSG00000030871	Ears2	38	144	1.08106	3.54005	0.000550115	3.64799	1.90997	up
ENSMUSG00000027699	Ect2	105	397	2.56853	6.06753	4.04657e-05	3.81356	1.95283	up
ENSMUSG00000016349	Eef1a2	59	758	1.07649	17.309	1.11022e-16	13.5799	3.68509	up
ENSMUSG00000003934	Efnb3	59	392	0.891713	7.02043	2.24067e-09	7.49842	2.73832	up
ENSMUSG00000029675	Eln	19761	89094	892.25	1941.31	1.56125e-06	4.99022	2.23388	up
ENSMUSG00000029163	Emilin1	1467	4091	21.2049	49.7017	0.00377323	2.36915	1.5392	up
ENSMUSG00000033857	Engase	35	219	0.451834	3.97412	1.02006e-07	6.84626	2.61654	up
ENSMUSG00000060600	Eno3	229	1468	11.8086	57.228	1.83138e-10	7.43879	2.72741	up
ENSMUSG00000104300	ENSMUSG00000104300	82	305	1.15442	4.19607	8.6281e-05	3.6937	1.9219	up
ENSMUSG00000022040	Ephx2	48	175	1.51697	4.77542	0.000467782	3.49612	1.86979	up
ENSMUSG00000051220	Ercc6l	26	180	0.300728	1.72673	7.94827e-08	7.45694	2.73074	up
ENSMUSG00000030929	Eri2	52	168	1.28789	3.51665	0.00230117	2.89757	1.70222	up
ENSMUSG00000022034	Esco2	7	111	0.161115	2.08249	1.19391e-09	13.0375	3.61075	up
ENSMUSG00000058290	Espl1	95	480	0.730233	3.48212	1.79524e-07	5.59653	2.3657	up
ENSMUSG00000024955	Esrra	239	900	6.95148	20.8761	1.74496e-05	3.85024	1.9622	up
ENSMUSG00000032314	Etfa	533	1539	31.3211	64.7171	0.00160583	2.51628	1.58628	up
ENSMUSG00000004610	Etfb	483	2031	45.5236	147.072	1.56075e-06	4.52518	2.12725	up
ENSMUSG00000039748	Exo1	20	117	0.408849	2.50612	1.03886e-05	6.0445	2.45856	up
ENSMUSG00000042787	Exog	81	223	1.94163	3.96326	0.009012	2.22525	1.49173	up
ENSMUSG00000028773	Fabp3	233	1903	20.8156	148.159	4.19664e-13	9.46524	3.07656	up
ENSMUSG00000045316	Fahd1	65	270	3.02164	10.4054	2.17501e-05	4.2883	2.07082	up
ENSMUSG00000027371	Fahd2a	22	110	1.12027	5.72086	8.12341e-05	5.06129	2.24973	up
ENSMUSG00000044134	Fam109a	190	724	4.56867	16.4903	1.65226e-05	3.90509	1.97613	up
ENSMUSG00000043230	Fam124b	69	218	1.43272	4.3149	0.00169086	2.83128	1.68264	up
ENSMUSG00000034685	Fam171a2	529	1399	7.0749	20.3839	0.00630723	2.13083	1.45974	up
ENSMUSG00000057411	Fam173a	149	403	17.1867	33.1447	0.00598132	2.19082	1.48014	up
ENSMUSG00000039065	Fam173b	36	125	2.4562	6.17699	0.00238164	3.17691	1.78239	up
ENSMUSG00000025732	Fam195a	67	223	4.38312	16.4989	0.000816651	3.08279	1.75579	up
ENSMUSG00000042106	Fam212a	83	346	4.66536	20.5426	1.09344e-05	4.34927	2.08549	up
ENSMUSG00000029059	Fam213b	24	130	2.38694	9.87909	1.30601e-05	5.63258	2.37331	up
ENSMUSG00000020808	Fam64a	24	466	1.02764	16.1318	0	17.5952	4.19466	up
ENSMUSG00000036186	Fam69b	33	132	1.56223	4.37387	0.000406227	3.90398	1.97585	up
ENSMUSG00000026858	Fam73b	328	868	5.31685	14.8511	0.00611483	2.12525	1.45782	up
ENSMUSG00000050592	Fam78a	102	357	1.02983	4.21518	0.000162983	3.39084	1.84142	up
ENSMUSG00000027654	Fam83d	44	373	1.00745	8.27827	3.41871e-11	9.41852	3.06896	up
ENSMUSG00000032815	Fanca	40	175	1.39517	2.53928	4.44966e-05	4.48394	2.11753	up
ENSMUSG00000025962	Fastkd2	79	227	1.35847	3.02797	0.00521262	2.40862	1.55197	up
ENSMUSG00000055333	Fat2	53	262	0.165	0.898654	1.64661e-06	5.33294	2.30932	up
ENSMUSG00000024598	Fbn2	1077	3066	5.45476	13.5259	0.00240461	2.45958	1.5683	up
ENSMUSG00000050503	Fbxl22	88	415	1.17856	5.3296	8.83524e-07	5.12678	2.26424	up
ENSMUSG00000047746	Fbxo40	3	232	0.0335674	2.25881	0	29.4183	5.42387	up
ENSMUSG00000019773	Fbxo5	80	242	2.69315	6.57451	0.00244755	2.643	1.62573	up
ENSMUSG00000018861	Fdxr	48	157	1.17241	3.91899	0.00236919	2.94332	1.71561	up
ENSMUSG00000031137	Fgf13	18	148	0.499095	5.52761	3.80013e-08	8.55057	2.92414	up
ENSMUSG00000008136	Fhl2	241	1080	10.5002	44.631	5.47897e-07	4.89586	2.21266	up
ENSMUSG00000034295	Fhod3	137	565	1.02099	4.5846	5.30335e-06	4.34246	2.08386	up
ENSMUSG00000035455	Fignl1	20	250	0.513664	4.86788	1.32716e-12	12.5122	3.53726	up
ENSMUSG00000020949	Fkbp3	155	568	9.54533	34.4146	4.14846e-05	3.67341	1.91661	up
ENSMUSG00000038663	Fsd2	124	399	1.67791	5.02465	0.000501088	2.97785	1.72564	up
ENSMUSG00000029557	Ftsj2	48	175	2.09334	6.18771	0.000467782	3.49612	1.86979	up
ENSMUSG00000050288	Fzd2	582	2299	5.9932	33.4059	5.50835e-06	4.15434	2.03822	up
ENSMUSG00000035293	G2e3	183	515	2.25671	4.61204	0.00292437	2.37216	1.54018	up
ENSMUSG00000033751	Gadd45gip1	147	486	2.46974	9.84329	0.000265242	3.12544	1.76789	up
ENSMUSG00000028671	Gale	74	267	3.0014	10.178	0.000180013	3.51483	1.87479	up
ENSMUSG00000074802	Gas2l3	35	185	0.305377	1.52088	2.73005e-06	5.64645	2.37623	up
ENSMUSG00000021944	Gata4	51	445	0.900432	8.28687	7.56351e-12	9.73745	3.12049	up
ENSMUSG00000003809	Gcdh	187	494	5.75466	13.0411	0.00729609	2.10157	1.44968	up
ENSMUSG00000090019	Gimap1	164	667	8.38692	24.8449	5.51801e-06	4.27401	2.06737	up
ENSMUSG00000057262	Gm10020	1	627	0.164729	90.3475	0	55.8202	7.47129	up
ENSMUSG00000061062	Gm10093	5	134	0.138448	3.49917	1.64435e-12	17.7226	4.20982	up
ENSMUSG00000070713	Gm10282	1	228	0.066422	11.7906	0	36.267	6.02221	up
ENSMUSG00000074178	Gm10638	26	98	1.61899	6.01871	0.00250052	3.4992	1.87062	up
ENSMUSG00000074516	Gm10709	25	726	2.57815	78.3183	0	22.8331	4.7784	up
ENSMUSG00000072915	Gm12258	49	244	0.640359	3.27173	1.92785e-06	5.36006	2.31518	up
ENSMUSG00000091228	Gm20390	5	373	0.424938	24.0434	0	32.139	5.66913	up
ENSMUSG00000096370	Gm21992	3	121	0.192436	9.68086	8.64198e-13	20.2436	4.49929	up
ENSMUSG00000097078	Gm26566	44	269	2.16583	13.7868	5.07867e-08	6.7664	2.60123	up
ENSMUSG00000097185	Gm26596	118	490	3.17406	11.3304	5.8512e-06	4.36934	2.0903	up
ENSMUSG00000033852	Gm28042	95	306	0.965643	3.29368	0.000711081	2.96043	1.72059	up
ENSMUSG00000078899	Gm4631	152	410	2.26125	5.02112	0.00612929	2.18028	1.47658	up
ENSMUSG00000090544	Gm6576	4	204	0.438385	17.7367	0	25.0738	5.00738	up
ENSMUSG00000021908	Gm6768	4	104	0.0843847	1.68279	1.08763e-10	16.4242	4.05267	up
ENSMUSG00000089901	Gm8113	100	282	2.57913	6.29193	0.00486789	2.34635	1.53178	up
ENSMUSG00000096403	Gm9825	5	110	0.179489	3.97849	1.28661e-10	15.4531	3.93104	up
ENSMUSG00000006715	Gmnn	42	203	3.57148	13.2469	6.26696e-06	5.11988	2.26272	up
ENSMUSG00000050668	Gpatch11	93	292	1.43961	3.53708	0.00109564	2.83399	1.68345	up
ENSMUSG00000029510	Gpc2	33	179	0.788324	3.7432	2.25975e-06	5.79829	2.40796	up
ENSMUSG00000072875	Gpr27	15	139	0.862963	6.74364	1.64721e-08	9.37025	3.06109	up
ENSMUSG00000030098	Grip2	35	149	0.255269	1.28062	0.000119685	4.28	2.06882	up
ENSMUSG00000021639	Gtf2h2	83	243	3.60573	8.69574	0.00370212	2.49706	1.58021	up
ENSMUSG00000007610	Gtpbp3	99	462	1.95819	8.22806	8.30018e-07	5.07587	2.25297	up
ENSMUSG00000022385	Gtse1	74	243	1.15952	4.14471	0.000818305	3.02855	1.74027	up
ENSMUSG00000049932	H2afx	730	1987	21.488	77.3494	0.00434775	2.25761	1.50253	up
ENSMUSG00000038193	Hand2	19	154	0.314138	3.06835	3.26972e-08	8.48233	2.91244	up
ENSMUSG00000019143	Hars2	226	613	6.64017	11.5511	0.00459703	2.21969	1.48986	up
ENSMUSG00000078762	Haus5	65	230	1.50423	4.87691	0.000333347	3.39251	1.84188	up
ENSMUSG00000035439	Haus8	115	323	3.9663	8.58445	0.00438811	2.33869	1.52928	up
ENSMUSG00000034245	Hdac11	134	358	2.40816	7.43321	0.00771898	2.1336	1.46068	up
ENSMUSG00000030532	Hddc3	26	95	2.03957	6.79687	0.00380943	3.33769	1.82693	up
ENSMUSG00000038422	Hdhd3	15	177	0.798341	8.98707	9.33367e-11	11.5877	3.40407	up
ENSMUSG00000025001	Hells	34	173	0.487067	1.76672	6.32133e-06	5.38071	2.31964	up
ENSMUSG00000019789	Hey2	79	276	1.55173	6.01683	0.000267077	3.35278	1.83106	up
ENSMUSG00000028470	Hint2	94	382	13.5309	50.8317	1.33787e-05	4.21507	2.05306	up
ENSMUSG00000019791	Hint3	60	189	6.11494	14.6806	0.00236979	2.79825	1.6728	up
ENSMUSG00000044783	Hjurp	967	3353	12.3376	39.3678	7.43674e-05	3.43107	1.85231	up
ENSMUSG00000020330	Hmmr	27	340	0.442482	4.31333	6.83897e-14	12.8824	3.58921	up
ENSMUSG00000004980	Hnrnpa2b1	4279	11649	145.339	255.477	0.00922837	2.26693	1.50563	up
ENSMUSG00000059208	Hnrnpm	1416	4195	50.9867	92.3677	0.00138042	2.64502	1.62635	up
ENSMUSG00000038086	Hspb2	44	240	3.59519	19.1359	5.14197e-07	5.94541	2.43832	up
ENSMUSG00000006221	Hspb7	449	1939	5.16123	38.0361	9.08121e-07	4.6879	2.16516	up
ENSMUSG00000025980	Hspd1	937	2648	35.9454	60.0789	0.00258304	2.4255	1.5574	up
ENSMUSG00000050555	Hyls1	12	137	0.391558	3.71989	1.99546e-09	10.9459	3.30846	up
ENSMUSG00000032279	Idh3a	575	1533	13.8165	35.8685	0.00566381	2.16607	1.47176	up
ENSMUSG00000024525	Impa2	50	213	1.72853	6.38145	3.1222e-05	4.38365	2.09372	up
ENSMUSG00000028068	Iqgap3	65	501	0.581823	4.56445	4.77013e-11	8.73994	2.95634	up
ENSMUSG00000021604	Irx4	0	144	0	2.50521	0	33.9065	5.82293	up
ENSMUSG00000051243	Islr2	25	154	0.245296	1.86298	9.97991e-07	6.55505	2.56028	up
ENSMUSG00000031312	Itgb1bp2	9	146	0.566684	7.02601	2.84751e-11	13.8969	3.72786	up
ENSMUSG00000031239	Itm2a	746	2139	34.9462	76.7236	0.00191573	2.48876	1.57758	up
ENSMUSG00000039639	Kcne1	0	198	0	12.8959	0	39.3805	6.27539	up
ENSMUSG00000059852	Kcng2	15	451	0.301413	26.2682	0	22.4748	4.74076	up
ENSMUSG00000025221	Kcnip2	51	216	1.27715	5.52988	3.23431e-05	4.35364	2.08654	up
ENSMUSG00000032034	Kcnj5	18	219	0.250512	2.81968	7.18492e-12	12.1202	3.4814	up
ENSMUSG00000012443	Kif11	82	557	1.07879	5.86155	3.94197e-10	7.75768	2.78526	up
ENSMUSG00000041498	Kif14	57	231	0.361248	1.32107	4.90601e-05	4.11881	2.02948	up
ENSMUSG00000036768	Kif15	25	250	0.313234	2.28131	3.55999e-11	10.5631	3.25009	up
ENSMUSG00000051378	Kif18b	59	286	0.640789	4.12704	1.64472e-06	5.23032	2.28699	up
ENSMUSG00000003779	Kif20a	76	559	0.994761	7.32487	7.87305e-11	8.38916	2.8964	up
ENSMUSG00000024795	Kif20b	18	132	0.212075	1.07712	3.57523e-07	7.62909	2.76208	up
ENSMUSG00000030677	Kif22	73	476	1.87947	11.7612	1.50453e-09	7.4079	2.72175	up
ENSMUSG00000032254	Kif23	115	443	1.69186	5.99727	2.48539e-05	3.92808	1.98194	up
ENSMUSG00000028678	Kif2c	53	385	0.980635	6.50975	4.77038e-10	8.18011	2.86009	up
ENSMUSG00000074657	Kif5a	24	86	0.171995	0.628257	0.00671105	3.20964	1.79155	up
ENSMUSG00000079553	Kifc1	35	432	0.93353	9.54393	1.36557e-14	12.8759	3.5883	up
ENSMUSG00000024301	Kifc5b	6	121	0.167988	2.31688	5.90139e-11	15.1275	3.88941	up
ENSMUSG00000026308	Klhl30	5	193	0.0898531	3.4819	3.33067e-16	22.3521	4.7278	up
ENSMUSG00000029312	Klhl8	102	286	2.1705	4.50668	0.00515211	2.32285	1.52409	up
ENSMUSG00000027331	Knstrn	98	557	1.95388	12.2577	1.33399e-08	6.42946	2.53564	up
ENSMUSG00000029414	Kntc1	40	278	0.359953	1.92383	5.38125e-09	7.7142	2.77745	up
ENSMUSG00000054146	Krt15	258	702	11.1341	20.6451	0.00421316	2.23725	1.49574	up
ENSMUSG00000050552	Lamtor4	150	396	16.2736	37.7544	0.00837235	2.0896	1.44555	up
ENSMUSG00000035202	Lars2	679	3890	10.0352	50.5481	1.62413e-09	6.63	2.57488	up
ENSMUSG00000021798	Ldb3	138	1721	1.59296	25.0189	0	13.5134	3.67606	up
ENSMUSG00000090077	Lime1	175	588	5.18022	16.9563	0.000171518	3.21864	1.79406	up
ENSMUSG00000024590	Lmnb1	698	2234	16.1116	37.9508	0.000293999	3.01297	1.73579	up
ENSMUSG00000062075	Lmnb2	123	671	1.85366	8.96103	1.96335e-08	6.1664	2.48322	up
ENSMUSG00000044086	Lmod3	2	129	0.037958	2.48923	3.54161e-14	23.6971	4.86796	up
ENSMUSG00000062044	Lmtk3	27	102	0.176581	0.884786	0.002083	3.52487	1.87746	up
ENSMUSG00000021579	Lrrc14b	44	172	0.857407	3.18949	0.000204014	3.8564	1.96377	up
ENSMUSG00000045201	Lrrc3b	28	199	1.07526	6.77231	2.85342e-08	7.70826	2.77637	up
ENSMUSG00000046807	Lrrc75b	23	102	0.189877	1.14204	0.000416891	4.352	2.08614	up
ENSMUSG00000020863	Luc7l3	825	2296	19.1343	37.2066	0.0031745	2.356	1.53493	up
ENSMUSG00000036446	Lum	65	203	1.68327	5.94616	0.00226317	2.76842	1.66386	up
ENSMUSG00000072640	Lyrm9	66	188	0.664606	4.08925	0.00796377	2.35133	1.53341	up
ENSMUSG00000028990	Lzic	117	367	9.35389	14.0566	0.000809409	2.8488	1.68784	up
ENSMUSG00000047238	Mageh1	120	369	6.15449	14.7011	0.00107385	2.75531	1.65991	up
ENSMUSG00000015222	Map2	71	246	2.59206	3.77303	0.000382362	3.2955	1.81535	up
ENSMUSG00000016995	Matn4	784	2713	26.8524	63.8951	7.33423e-05	3.41783	1.84874	up
ENSMUSG00000018893	Mb	34	2862	1.65117	151.29	0	40.2931	6.34768	up
ENSMUSG00000048755	Mcat	127	457	4.65373	12.8534	7.30559e-05	3.55891	1.88651	up
ENSMUSG00000002870	Mcm2	267	810	4.10633	11.968	0.000757139	2.73083	1.65252	up
ENSMUSG00000005410	Mcm5	126	881	2.17568	13.1133	6.00734e-11	8.06959	2.8407	up
ENSMUSG00000020321	Mdh1	1469	4209	48.5781	129.793	0.00243724	2.49085	1.57824	up
ENSMUSG00000015804	Med28	269	832	11.8458	22.5024	0.000548643	2.82376	1.6804	up
ENSMUSG00000035683	Melk	42	277	0.912587	5.12422	1.28794e-08	7.32384	2.70626	up
ENSMUSG00000040599	Mis12	165	489	5.88863	8.81407	0.00141527	2.6015	1.61292	up
ENSMUSG00000047534	Mis18bp1	31	108	0.462941	1.38203	0.00377369	3.153	1.77567	up
ENSMUSG00000031004	Mki67	431	1598	1.70299	6.15323	1.92083e-05	3.78376	1.94519	up
ENSMUSG00000027274	Mkks	171	482	5.04177	8.61118	0.00297521	2.37625	1.54151	up
ENSMUSG00000048416	Mlf1	143	402	9.64292	21.2319	0.00352798	2.35561	1.5348	up
ENSMUSG00000032355	Mlip	30	152	1.349	8.62173	1.26185e-05	5.30082	2.30235	up
ENSMUSG00000037022	Mmaa	66	190	1.46337	3.81123	0.00690581	2.39775	1.54847	up
ENSMUSG00000026766	Mmadhc	311	939	18.0457	45.4261	0.000786643	2.71282	1.64707	up
ENSMUSG00000030036	Mogs	383	1061	6.43048	18.9378	0.0030411	2.32485	1.52474	up
ENSMUSG00000015365	Mov10l1	2	118	0.152069	2.78676	2.79998e-13	22.4868	4.74202	up
ENSMUSG00000062526	Mppe1	51	160	1.9354	4.40564	0.00365951	2.7541	1.65955	up
ENSMUSG00000018405	Mrm1	30	111	0.848632	2.43872	0.00185138	3.45119	1.85774	up
ENSMUSG00000057388	Mrpl18	255	666	13.6295	29.6897	0.00769494	2.06433	1.43678	up
ENSMUSG00000024829	Mrpl21	131	345	12.6603	29.619	0.00958504	2.07281	1.43972	up
ENSMUSG00000024181	Mrpl28	225	737	13.7839	39.3917	0.000224299	3.10091	1.76094	up
ENSMUSG00000058267	Mrps14	138	528	8.93639	25.037	2.16353e-05	3.90582	1.97631	up
ENSMUSG00000020477	Mrps24	272	714	20.11	44.7559	0.00705766	2.08699	1.44464	up
ENSMUSG00000040269	Mrps28	142	400	14.8425	32.5653	0.00344392	2.36417	1.53759	up
ENSMUSG00000047669	Msl3l2	114	395	2.65702	9.29645	0.000163291	3.34821	1.82981	up
ENSMUSG00000023094	Msrb2	55	294	3.53616	15.1557	3.06454e-07	5.87158	2.42313	up
ENSMUSG00000029267	Mtf2	169	445	3.55149	7.37229	0.00805693	2.08407	1.44363	up
ENSMUSG00000004748	Mtfp1	31	145	1.28305	6.3778	4.26582e-05	4.80505	2.19204	up
ENSMUSG00000020459	Mtif2	153	444	4.45075	8.67334	0.0020746	2.50122	1.58152	up
ENSMUSG00000019774	Mtrf1l	40	159	0.900232	3.24542	0.000217203	3.92562	1.98132	up
ENSMUSG00000020156	Mum1	264	1134	5.80774	21.7365	1.23313e-06	4.63443	2.15277	up
ENSMUSG00000028348	Murc	94	312	2.61878	8.15422	0.000447848	3.10892	1.76321	up
ENSMUSG00000021485	Mxd3	8	261	0.35702	10.3702	0	21.937	4.68369	up
ENSMUSG00000017861	Mybl2	69	248	0.834691	3.27811	0.000224728	3.4842	1.8666	up
ENSMUSG00000002100	Mybpc3	145	4892	1.74261	51.4685	0	26.1304	5.11179	up
ENSMUSG00000040752	Myh6	2307	10609	19.385	72.8199	3.31072e-07	5.11314	2.26122	up
ENSMUSG00000053093	Myh7	1183	19285	14.0167	138.24	0	16.689	4.08522	up
ENSMUSG00000074652	Myh7b	18	355	0.177193	2.32708	0	17.4041	4.17182	up
ENSMUSG00000013936	Myl2	4	7883	0.318746	832.09	0	105.304	10.2618	up
ENSMUSG00000059741	Myl3	71	6606	5.56883	446.719	0	42.8744	6.54786	up
ENSMUSG00000061086	Myl4	544	1683	36.3534	122.772	0.000510581	2.84188	1.68579	up
ENSMUSG00000031698	Mylk3	70	582	1.27083	8.37178	5.55866e-12	9.41703	3.06872	up
ENSMUSG00000072720	Myo18b	35	533	0.208178	2.68761	0	15.1303	3.88977	up
ENSMUSG00000024049	Myom1	355	1684	3.85736	14.5803	1.31883e-07	5.28375	2.29864	up
ENSMUSG00000031461	Myom2	152	765	1.75245	7.21727	7.81705e-08	5.62735	2.3722	up
ENSMUSG00000028116	Myoz2	47	572	1.72349	27.5003	2.55351e-15	12.9062	3.59252	up
ENSMUSG00000021951	N6amt2	98	315	9.18757	25.199	0.000700763	2.95301	1.71843	up
ENSMUSG00000059278	Naa38	144	409	16.798	41.7407	0.00301191	2.40151	1.54968	up
ENSMUSG00000000056	Narf	609	1630	7.9657	20.4487	0.00539775	2.18337	1.47762	up
ENSMUSG00000038252	Ncapd2	458	1448	5.55519	16.0918	0.000348552	2.94498	1.7161	up
ENSMUSG00000015880	Ncapg	12	197	0.244318	2.80686	5.55445e-13	14.6253	3.82431	up
ENSMUSG00000042029	Ncapg2	58	255	0.667687	2.13342	1.09186e-05	4.60797	2.14662	up
ENSMUSG00000022774	Ncbp2	280	1079	11.0839	29.0979	1.03175e-05	3.98865	1.99716	up
ENSMUSG00000024056	Ndc80	8	150	0.254313	3.24196	5.18363e-12	15.1714	3.89505	up
ENSMUSG00000036564	Ndrg4	185	973	3.31358	20.1092	2.28315e-08	5.94966	2.43919	up
ENSMUSG00000014294	Ndufa2	265	994	39.9898	141.01	1.7753e-05	3.83272	1.95773	up
ENSMUSG00000027384	Ndufaf5	25	135	1.66139	7.08019	1.09245e-05	5.63429	2.37367	up
ENSMUSG00000002416	Ndufb2	190	797	21.4254	137.123	2.57621e-06	4.47005	2.11425	up
ENSMUSG00000071014	Ndufb6	224	732	31.0526	90.7264	0.000234121	3.08882	1.7575	up
ENSMUSG00000025204	Ndufb8	533	1468	49.1442	148.626	0.00339774	2.3051	1.51825	up
ENSMUSG00000021764	Ndufs4	208	772	8.88476	30.4883	2.51362e-05	3.76201	1.93959	up
ENSMUSG00000037916	Ndufv1	740	1979	38.5402	66.3648	0.00572221	2.18202	1.47716	up
ENSMUSG00000039396	Neil3	31	150	0.886269	3.46111	2.39375e-05	5.01809	2.24011	up
ENSMUSG00000026622	Nek2	177	484	4.16916	7.57102	0.00456729	2.24538	1.49846	up
ENSMUSG00000036902	Neto2	22	90	0.27536	0.955417	0.0016535	3.87137	1.96758	up
ENSMUSG00000044231	Nhlrc1	16	94	0.466812	2.19109	4.1596e-05	5.90505	2.43003	up
ENSMUSG00000015579	Nkx2-5	19	389	0.504292	12.1998	0	17.9335	4.2348	up
ENSMUSG00000020857	Nme2	991	2806	68.907	197.195	0.00255025	2.43461	1.56032	up
ENSMUSG00000073435	Nme3	76	326	9.59026	34.4096	7.96143e-06	4.50787	2.12318	up
ENSMUSG00000063445	Nmral1	29	147	1.4498	5.23897	1.48658e-05	5.28872	2.29972	up
ENSMUSG00000036285	Noa1	127	354	3.07098	7.4207	0.00443316	2.31169	1.52042	up
ENSMUSG00000041616	Nppa	4	2026	0.323715	143.443	0	68.94	8.30301	up
ENSMUSG00000029019	Nppb	5	373	0.496789	32.8643	0	32.139	5.66913	up
ENSMUSG00000002393	Nr2f6	966	2941	23.5868	60.4326	0.000759014	2.7716	1.66481	up
ENSMUSG00000049134	Nrap	120	602	1.07239	4.99033	1.2566e-07	5.57979	2.36216	up
ENSMUSG00000020297	Nsg2	46	229	1.34712	5.83687	2.48996e-06	5.34015	2.31088	up
ENSMUSG00000062510	Nsl1	14	177	0.303627	2.07482	4.09133e-11	12.1659	3.48797	up
ENSMUSG00000026857	Ntmt1	94	362	4.65576	14.4188	3.56081e-05	3.90464	1.97602	up
ENSMUSG00000036639	Nudt1	48	172	4.34821	13.7343	0.00061147	3.40481	1.84521	up
ENSMUSG00000022516	Nudt16l1	269	927	14.989	46.6611	8.43181e-05	3.37064	1.83593	up
ENSMUSG00000026683	Nuf2	60	335	2.04375	8.02868	9.04221e-08	6.20033	2.49005	up
ENSMUSG00000038759	Nup205	405	1060	4.10348	8.88503	0.00716561	2.08329	1.44336	up
ENSMUSG00000020739	Nup85	212	671	6.58267	15.7378	0.000414832	2.92716	1.7109	up
ENSMUSG00000027306	Nusap1	154	427	2.59512	7.16956	0.00407858	2.29916	1.5163	up
ENSMUSG00000032014	Oaf	131	361	3.05011	7.4618	0.00507934	2.26397	1.50465	up
ENSMUSG00000061462	Obscn	153	1432	0.681229	7.69532	2.38698e-14	10.6611	3.26514	up
ENSMUSG00000023707	Ogfod2	85	281	3.98669	9.92387	0.000567266	3.07821	1.75448	up
ENSMUSG00000031072	Oraov1	145	383	5.77928	10.8216	0.00851212	2.09016	1.44574	up
ENSMUSG00000051048	P4ha3	62	192	0.978043	4.03724	0.00282226	2.72221	1.64991	up
ENSMUSG00000090919	Pabpc4l	22	120	0.34201	1.39436	1.9225e-05	5.62873	2.37249	up
ENSMUSG00000026496	Parp1	535	1441	7.15376	17.6006	0.00479241	2.20862	1.48614	up
ENSMUSG00000035365	Parpbp	16	122	0.304392	1.83225	4.30761e-07	7.82474	2.79727	up
ENSMUSG00000026274	Pask	48	153	0.489148	1.35639	0.0034116	2.81901	1.67899	up
ENSMUSG00000022033	Pbk	24	271	1.11963	10.388	2.83495e-12	11.6851	3.41835	up
ENSMUSG00000023036	Pcdhgc4	95	302	0.732145	5.90326	0.000874487	2.89601	1.70177	up
ENSMUSG00000014771	Pdcd2	88	250	5.16173	13.0748	0.00519847	2.36837	1.53895	up
ENSMUSG00000078931	Pdf	88	441	4.57525	18.6206	2.57431e-07	5.52899	2.35138	up
ENSMUSG00000027472	Pdrg1	258	870	13.8844	37.8619	0.000126406	3.25537	1.80426	up
ENSMUSG00000032959	Pebp1	1455	3899	67.995	189.932	0.0070291	2.19552	1.48173	up
ENSMUSG00000025209	Peo1	157	545	2.43336	7.78695	0.000107442	3.38219	1.83907	up
ENSMUSG00000078486	Perm1	50	228	0.632428	2.96018	9.25498e-06	4.79942	2.19076	up
ENSMUSG00000067825	Pex26	298	1115	4.15164	15.2162	1.76645e-05	3.82338	1.95535	up
ENSMUSG00000033065	Pfkm	456	1349	8.91633	23.1336	0.00106789	2.62566	1.62039	up
ENSMUSG00000043445	Pgp	169	639	10.6974	32.0955	2.13275e-05	3.85378	1.96311	up
ENSMUSG00000038845	Phb	658	1916	20.8517	72.2721	0.00144853	2.55788	1.59934	up
ENSMUSG00000026873	Phf19	49	180	0.607492	2.42565	0.000390813	3.54069	1.88167	up
ENSMUSG00000053398	Phgdh	104	279	2.8172	7.59662	0.00929341	2.1356	1.46137	up
ENSMUSG00000025507	Pidd1	36	153	0.482833	2.24053	0.000109767	4.27921	2.06862	up
ENSMUSG00000041064	Pif1	12	225	0.206748	4.30561	2.14273e-14	16.1098	4.0137	up
ENSMUSG00000043257	Pigv	165	489	3.93722	10.2528	0.00141527	2.6015	1.61292	up
ENSMUSG00000032171	Pin1	307	835	3.2087	12.0854	0.00409486	2.24018	1.49672	up
ENSMUSG00000026785	Pkn3	121	392	2.06413	7.40929	0.000462192	3.00969	1.73485	up
ENSMUSG00000031903	Pla2g15	114	320	2.63917	6.57088	0.00446752	2.33549	1.52823	up
ENSMUSG00000030867	Plk1	105	545	1.98419	12.7066	8.06603e-08	5.79563	2.40741	up
ENSMUSG00000025758	Plk4	66	310	1.33772	4.6609	2.10859e-06	5.04993	2.24721	up
ENSMUSG00000038583	Pln	110	3269	3.29044	91.0971	0	24.214	4.92077	up
ENSMUSG00000002012	Pnck	29	128	1.1937	4.7921	0.000150171	4.42577	2.10375	up
ENSMUSG00000006678	Pola1	59	223	0.741641	2.09356	0.000145128	3.73135	1.93167	up
ENSMUSG00000038644	Pold1	234	608	3.28495	8.56209	0.00847103	2.04059	1.42849	up
ENSMUSG00000007080	Pole	41	215	0.706466	2.00186	1.51306e-06	5.65107	2.3772	up
ENSMUSG00000030042	Pole4	206	565	10.4744	19.9057	0.00404569	2.26432	1.50477	up
ENSMUSG00000020718	Polg2	30	107	1.63705	4.08966	0.00308175	3.2617	1.80602	up
ENSMUSG00000023953	Polh	103	377	2.39675	7.89564	7.42341e-05	3.63207	1.9058	up
ENSMUSG00000067148	Polr1c	500	1389	26.8006	57.963	0.00294792	2.34188	1.53032	up
ENSMUSG00000038628	Polr3k	152	459	3.43052	9.53074	0.00112579	2.68462	1.63848	up
ENSMUSG00000066235	Pomgnt2	42	181	0.86173	3.83007	4.77139e-05	4.40762	2.09943	up
ENSMUSG00000060152	Pop5	72	284	5.38892	16.5466	4.17132e-05	4.00451	2.00113	up
ENSMUSG00000022803	Popdc2	161	968	4.13103	25.9042	1.33941e-09	6.91243	2.62915	up
ENSMUSG00000051373	Ppapdc3	22	87	0.559269	2.56869	0.00263292	3.68663	1.92006	up
ENSMUSG00000033871	Ppargc1b	23	106	0.194265	1.28968	0.00023215	4.58084	2.14029	up
ENSMUSG00000028636	Ppcs	94	267	5.82952	10.2674	0.00475893	2.37316	1.54051	up
ENSMUSG00000060288	Ppih	107	286	9.89534	23.6522	0.00947009	2.12224	1.45679	up
ENSMUSG00000024007	Ppil1	180	642	6.72654	24.5697	5.84913e-05	3.53534	1.88025	up
ENSMUSG00000046794	Ppp1r3b	780	2974	10.7869	38.1933	1.14735e-05	3.95408	1.98849	up
ENSMUSG00000067279	Ppp1r3c	704	3132	18.7068	65.0694	4.79906e-07	4.88615	2.21046	up
ENSMUSG00000021713	Ppwd1	67	205	1.88019	4.50453	0.00286499	2.67591	1.63582	up
ENSMUSG00000038943	Prc1	225	1018	5.3449	19.3405	4.73924e-07	4.95305	2.22555	up
ENSMUSG00000035456	Prdm8	106	453	1.44147	6.88116	4.08083e-06	4.53144	2.12872	up
ENSMUSG00000006542	Prkag3	29	191	0.514489	3.63885	1.08031e-07	7.13805	2.67171	up
ENSMUSG00000020493	Prr11	99	300	1.30817	4.51203	0.00171926	2.67118	1.63438	up
ENSMUSG00000068749	Psma5	431	1144	28.5568	63.7196	0.00583921	2.14311	1.46393	up
ENSMUSG00000022193	Psmb5	431	1296	42.552	99.7123	0.000814957	2.7012	1.64353	up
ENSMUSG00000022913	Psmg1	114	324	6.43577	16.6466	0.00373383	2.39015	1.54601	up
ENSMUSG00000029551	Psmg3	46	204	4.54194	16.9847	2.06633e-05	4.60563	2.14607	up
ENSMUSG00000029446	Psph	65	196	2.90284	7.35942	0.00374389	2.60461	1.61388	up
ENSMUSG00000068744	Psrc1	50	178	1.21314	5.96417	0.00060103	3.37878	1.83814	up
ENSMUSG00000015090	Ptgds	30	251	2.10791	22.8467	5.28434e-10	9.09869	3.0164	up
ENSMUSG00000029838	Ptn	65	349	1.80504	8.92642	1.52964e-07	5.94376	2.43798	up
ENSMUSG00000030854	Ptpn5	25	87	0.262174	1.42293	0.00832803	3.07897	1.7547	up
ENSMUSG00000030793	Pycard	44	194	2.0137	7.66937	2.6996e-05	4.55818	2.13499	up
ENSMUSG00000026520	Pycr2	188	599	6.66808	21.1931	0.000400197	2.95435	1.71882	up
ENSMUSG00000022571	Pycrl	150	420	6.50387	17.5971	0.00360225	2.34059	1.5299	up
ENSMUSG00000026433	Rab29	85	234	3.88121	10.5711	0.0084195	2.22924	1.49307	up
ENSMUSG00000023015	Racgap1	210	1265	3.76745	22.2263	8.86511e-10	6.95136	2.63654	up
ENSMUSG00000027323	Rad51	12	207	0.506911	4.1261	1.67866e-13	15.1697	3.89484	up
ENSMUSG00000028702	Rad54l	16	98	0.380006	1.86219	2.09802e-05	6.19299	2.48857	up
ENSMUSG00000022391	Rangap1	512	1392	9.66476	22.7852	0.00412867	2.24818	1.49939	up
ENSMUSG00000032892	Rangrf	34	156	3.77885	14.474	3.88895e-05	4.72074	2.17273	up
ENSMUSG00000020684	Rasl10b	53	289	0.642526	5.41077	2.3676e-07	6.00004	2.4495	up
ENSMUSG00000043639	Rbm20	83	667	0.575537	4.74378	6.68099e-12	9.16416	3.02724	up
ENSMUSG00000094936	Rbm4	123	349	5.20887	12.022	0.00353188	2.38778	1.54525	up
ENSMUSG00000028896	Rcc1	128	530	2.96997	12.6461	5.42778e-06	4.36018	2.0881	up
ENSMUSG00000024968	Rcor2	76	224	1.03246	4.3372	0.00388396	2.51847	1.58697	up
ENSMUSG00000010362	Rdm1	118	345	8.82335	19.8686	0.00236807	2.51951	1.5873	up
ENSMUSG00000022881	Rfc4	85	239	5.11337	11.4491	0.00630623	2.32025	1.52324	up
ENSMUSG00000034175	Rhbdd3	57	224	3.22841	9.40753	8.31306e-05	3.94257	1.98559	up
ENSMUSG00000022580	Rhpn1	46	141	0.956324	2.9394	0.00648348	2.62848	1.62126	up
ENSMUSG00000029401	Rilpl2	142	388	6.24977	15.1974	0.00536269	2.23183	1.49393	up
ENSMUSG00000029600	Rita1	50	172	1.55757	6.6408	0.00101329	3.20194	1.7894	up
ENSMUSG00000052926	Rnaseh2a	124	371	5.17901	13.9818	0.00158192	2.62886	1.62138	up
ENSMUSG00000024925	Rnaseh2c	122	616	4.97546	32.3993	1.06164e-07	5.62572	2.37186	up
ENSMUSG00000047496	Rnf152	51	157	0.413566	1.08941	0.00475465	2.66564	1.63268	up
ENSMUSG00000058498	Rnf207	22	145	0.457537	2.95677	6.3823e-07	6.97091	2.64025	up
ENSMUSG00000028884	Rpa2	102	351	3.9888	10.7428	0.000216822	3.30203	1.81715	up
ENSMUSG00000012483	Rpa3	62	245	8.23636	28.7026	5.96544e-05	3.98972	1.99743	up
ENSMUSG00000074129	Rpl13a	9395	26335	575.253	1523.45	0.00887976	2.39663	1.54811	up
ENSMUSG00000039221	Rpl22l1	219	1331	38.3645	239.74	6.85352e-10	7.02241	2.64998	up
ENSMUSG00000007892	Rplp1	4936	13981	1106.5	3293.26	0.00528167	2.44263	1.56289	up
ENSMUSG00000025508	Rplp2	2336	8528	453.988	854.294	3.88966e-05	3.71834	1.9283	up
ENSMUSG00000036114	Rpp25l	120	396	7.54944	28.7219	0.000345052	3.1015	1.76111	up
ENSMUSG00000040952	Rps19	4175	12965	351.178	1257.79	0.00102246	2.87469	1.69549	up
ENSMUSG00000020460	Rps27a	2394	8716	263.316	887.812	4.14579e-05	3.70334	1.92441	up
ENSMUSG00000095427	Rps2-ps6	13	195	1.71613	26.1683	1.80223e-12	13.8	3.71484	up
ENSMUSG00000025665	Rps6ka6	42	129	0.838556	1.91339	0.00797569	2.62114	1.61899	up
ENSMUSG00000031880	Rrad	89	763	3.69693	25.7441	1.03906e-12	9.75255	3.12291	up
ENSMUSG00000020649	Rrm2	118	793	3.98218	20.2011	1.81136e-10	7.73917	2.78194	up
ENSMUSG00000023971	Rrp36	125	333	6.25611	14.027	0.00852059	2.11783	1.45528	up
ENSMUSG00000037266	Rsrp1	1778	5258	62.9686	158.774	0.00156482	2.63783	1.62414	up
ENSMUSG00000039656	Rxrb	598	1591	14.6328	35.5131	0.00588889	2.15773	1.46892	up
ENSMUSG00000042306	S100a14	254	718	11.7532	42.1965	0.00236988	2.40388	1.55044	up
ENSMUSG00000024790	Sac3d1	80	363	2.86705	13.5626	2.3968e-06	4.86463	2.20559	up
ENSMUSG00000031609	Sap30	66	289	4.0837	12.4021	7.95729e-06	4.60907	2.14688	up
ENSMUSG00000026955	Sapcd2	8	129	0.247733	2.86989	1.49175e-10	13.553	3.68144	up
ENSMUSG00000020877	Scrn2	78	216	3.02217	8.48647	0.00881289	2.24673	1.49891	up
ENSMUSG00000022769	Sdf2l1	46	365	2.83676	18.6253	1.2661e-10	8.86493	2.9774	up
ENSMUSG00000053317	Sec61b	393	1126	56.4357	158.357	0.0017911	2.47558	1.5734	up
ENSMUSG00000078974	Sec61g	242	837	30.921	81.7216	8.29861e-05	3.38567	1.84002	up
ENSMUSG00000068877	Selenbp2	23	251	0.729426	42.8623	9.30489e-12	11.3158	3.3639	up
ENSMUSG00000000627	Sema4f	284	803	3.96213	10.3893	0.00229319	2.40825	1.55185	up
ENSMUSG00000035296	Sgcg	13	224	0.622153	8.64829	6.28386e-14	15.307	3.91242	up
ENSMUSG00000023940	Sgol1	17	181	0.279405	2.77257	2.65664e-10	10.7678	3.28143	up
ENSMUSG00000026039	Sgol2	28	169	0.33064	1.67572	7.39802e-07	6.47151	2.54392	up
ENSMUSG00000040666	Sh3bgr	57	558	3.57742	25.552	2.40585e-13	10.8403	3.29245	up
ENSMUSG00000022322	Shcbp1	16	121	0.682454	3.49388	5.02775e-07	7.75983	2.78565	up
ENSMUSG00000002633	Shh	485	1517	10.0276	28.54	0.000419817	2.89331	1.70097	up
ENSMUSG00000044461	Shisa2	98	824	1.774	12.9721	1.23457e-12	9.60033	3.09844	up
ENSMUSG00000036223	Ska1	22	79	0.599894	1.65415	0.00919915	3.18663	1.78511	up
ENSMUSG00000020492	Ska2	116	524	3.02885	11.0115	1.15973e-06	4.88718	2.2107	up
ENSMUSG00000021965	Ska3	38	171	0.934857	3.92189	3.37433e-05	4.63915	2.15387	up
ENSMUSG00000054115	Skp2	50	355	0.909138	5.47237	1.0609e-09	7.97348	2.82373	up
ENSMUSG00000045100	Slc25a26	33	151	1.45396	4.71269	4.64826e-05	4.69312	2.16636	up
ENSMUSG00000031633	Slc25a4	2250	9052	83.5946	266.339	5.5286e-06	4.27809	2.06835	up
ENSMUSG00000023259	Slc26a6	58	176	4.38077	9.72666	0.00433408	2.61855	1.61819	up
ENSMUSG00000027932	Slc27a3	171	671	4.43946	15.086	1.04875e-05	4.06674	2.01662	up
ENSMUSG00000028293	Slc35a1	158	443	6.90725	14.1951	0.0033976	2.34914	1.53269	up
ENSMUSG00000046822	Slc39a3	371	980	4.90558	13.4548	0.00624766	2.12012	1.45606	up
ENSMUSG00000069793	Slfn9	31	196	0.477812	2.57554	1.64322e-07	6.86567	2.62024	up
ENSMUSG00000028312	Smc2	60	493	0.759004	4.39981	1.45686e-11	9.26546	3.04392	up
ENSMUSG00000048442	Smim5	51	153	3.91084	10.6794	0.00674364	2.5474	1.59606	up
ENSMUSG00000041476	Smpx	28	498	2.02145	28.62	0	16.7165	4.08858	up
ENSMUSG00000055027	Smyd1	117	851	1.8321	13.8367	2.74861e-11	8.38367	2.89546	up
ENSMUSG00000033419	Snap91	48	374	0.703544	4.89138	1.5436e-10	8.72752	2.95424	up
ENSMUSG00000028483	Snapc3	82	231	3.63624	9.37059	0.0064767	2.32522	1.52487	up
ENSMUSG00000040767	Snrnp25	50	170	4.96866	12.8348	0.00120701	3.14273	1.77278	up
ENSMUSG00000027404	Snrpb	964	2882	51.5381	142.087	0.00103239	2.68496	1.63858	up
ENSMUSG00000040824	Snrpd2	385	1427	46.3073	172.295	1.96479e-05	3.77891	1.94394	up
ENSMUSG00000031626	Sorbs2	228	1018	4.83166	21.9667	6.17223e-07	4.86936	2.20666	up
ENSMUSG00000075304	Sp5	67	292	1.14882	6.39799	8.31783e-06	4.583	2.14079	up
ENSMUSG00000002055	Spag5	39	403	0.54145	4.75241	5.81424e-13	11.1769	3.34319	up
ENSMUSG00000074476	Spc24	37	270	1.75749	11.5402	2.87944e-09	8.07018	2.84081	up
ENSMUSG00000005233	Spc25	52	225	3.11265	8.70256	2.07825e-05	4.48647	2.11813	up
ENSMUSG00000046997	Spsb4	20	136	0.434659	2.47534	6.85944e-07	7.13576	2.67128	up
ENSMUSG00000022519	Srl	310	2003	4.95001	28.6167	1.15496e-10	7.52146	2.74253	up
ENSMUSG00000079108	Srp54b	130	435	3.26416	7.5202	0.000248033	3.1782	1.78275	up
ENSMUSG00000024097	Srsf7	562	1449	21.8489	41.3255	0.0092783	2.02616	1.42343	up
ENSMUSG00000026966	Ssna1	213	687	15.5386	43.5171	0.000301098	3.02085	1.73806	up
ENSMUSG00000040710	St8sia4	111	423	1.49828	4.45427	3.20157e-05	3.86345	1.96557	up
ENSMUSG00000024378	Stard4	570	1785	9.70732	21.6693	0.000416545	2.90198	1.70352	up
ENSMUSG00000028718	Stil	53	246	0.570344	2.49936	5.42985e-06	4.9254	2.21932	up
ENSMUSG00000028832	Stmn1	1433	4070	72.0696	202.41	0.00278311	2.45095	1.56555	up
ENSMUSG00000027581	Stmn3	2	121	0.14171	6.66485	1.57319e-13	22.8243	4.77747	up
ENSMUSG00000039629	Strip2	38	471	0.418455	4.60729	6.66134e-15	12.9731	3.60182	up
ENSMUSG00000022110	Sucla2	390	1057	18.2607	30.3979	0.00425168	2.23013	1.49336	up
ENSMUSG00000038486	Sv2a	49	146	0.690546	1.87845	0.00809902	2.51033	1.5844	up
ENSMUSG00000039376	Synpo2l	230	1212	2.19291	16.078	1.72712e-08	5.97937	2.44527	up
ENSMUSG00000037313	Tacc3	187	561	4.92589	14.7282	0.00107196	2.66431	1.63227	up
ENSMUSG00000041459	Tardbp	1621	4617	37.1808	80.4693	0.0027984	2.4644	1.56984	up
ENSMUSG00000039033	Tasp1	41	125	1.604	3.20575	0.00935469	2.58277	1.6071	up
ENSMUSG00000031965	Tbx20	157	587	1.42041	5.32771	2.83571e-05	3.78571	1.94569	up
ENSMUSG00000034881	Tbxa2r	74	324	2.71944	11.5331	5.80881e-06	4.62897	2.1515	up
ENSMUSG00000007877	Tcap	12	192	0.784373	13.1104	1.02651e-12	14.3467	3.7877	up
ENSMUSG00000050410	Tcf19	69	373	2.11851	14.4379	1.08775e-07	6.00462	2.45043	up
ENSMUSG00000041912	Tdrkh	25	93	0.45092	1.37371	0.00349925	3.41592	1.84822	up
ENSMUSG00000024170	Telo2	121	416	1.98377	5.88788	0.000171727	3.3125	1.82003	up
ENSMUSG00000025925	Terf1	55	160	1.85722	4.11913	0.008594	2.42083	1.5559	up
ENSMUSG00000047146	Tet1	70	323	0.251625	1.52002	2.49351e-06	4.94772	2.22435	up
ENSMUSG00000022797	Tfrc	396	1365	7.0418	16.6565	7.57544e-05	3.38418	1.83961	up
ENSMUSG00000039759	Thap3	90	302	6.44712	14.7105	0.000403908	3.1597	1.77755	up
ENSMUSG00000004929	Thop1	197	531	3.14542	8.45656	0.00532994	2.18816	1.47924	up
ENSMUSG00000046591	Ticrr	30	151	0.181151	0.995659	1.41685e-05	5.25779	2.29299	up
ENSMUSG00000020219	Timm13	215	967	12.4331	43.9819	5.57482e-07	4.91235	2.21638	up
ENSMUSG00000024645	Timm21	125	342	7.3006	15.207	0.00587106	2.23042	1.49346	up
ENSMUSG00000025574	Tk1	33	409	1.46096	15.2138	1.94289e-14	12.8772	3.58849	up
ENSMUSG00000032180	Tmed1	170	690	6.74931	27.0701	5.51487e-06	4.26454	2.06508	up
ENSMUSG00000020921	Tmem101	117	373	6.29513	14.769	0.000624977	2.92776	1.71107	up
ENSMUSG00000030614	Tmem126b	38	209	2.03815	8.9359	8.61944e-07	5.95095	2.43946	up
ENSMUSG00000024736	Tmem132a	516	1612	6.23587	21.1845	0.000430171	2.88848	1.69955	up
ENSMUSG00000019158	Tmem160	90	372	10.2066	30.8872	1.06941e-05	4.30977	2.076	up
ENSMUSG00000079588	Tmem182	35	170	0.686835	3.80412	1.26982e-05	5.0895	2.25599	up
ENSMUSG00000033578	Tmem35	22	101	0.636979	3.54383	0.000308798	4.53492	2.12954	up
ENSMUSG00000091898	Tnnc1	191	2684	21.5487	259.551	0	14.8628	3.85523	up
ENSMUSG00000026418	Tnni1	153	4036	8.78549	226.909	0	22.6419	4.75835	up
ENSMUSG00000035458	Tnni3	408	2779	29.6479	200.738	2.69982e-11	7.95865	2.82111	up
ENSMUSG00000040086	Tnni3k	0	198	0	3.48696	0	39.3805	6.27539	up
ENSMUSG00000026414	Tnnt2	1250	9643	75.0235	446.894	1.05693e-12	9.03717	3.00619	up
ENSMUSG00000028998	Tomm7	197	536	19.4844	37.6767	0.00464781	2.22815	1.4927	up
ENSMUSG00000020914	Top2a	410	2160	4.9031	19.3139	1.22406e-08	6.00715	2.45095	up
ENSMUSG00000027469	Tpx2	187	946	2.44032	11.4537	5.29172e-08	5.68065	2.38341	up
ENSMUSG00000029535	Triap1	120	392	10.1468	24.7868	0.000407771	3.05046	1.74656	up
ENSMUSG00000060913	Trim55	22	492	0.467493	9.69129	0	19.2273	4.38489	up
ENSMUSG00000028834	Trim63	15	358	0.624034	10.7008	0	19.4457	4.40973	up
ENSMUSG00000021569	Trip13	33	160	0.92596	3.77616	1.71946e-05	5.05583	2.24852	up
ENSMUSG00000033439	Trmt13	26	117	0.433953	1.75345	0.000183961	4.49536	2.12023	up
ENSMUSG00000032783	Troap	30	150	0.463341	3.01049	1.59136e-05	5.21466	2.28356	up
ENSMUSG00000042389	Tsen2	55	176	1.57204	4.96249	0.00230398	2.86055	1.69131	up
ENSMUSG00000035585	Tsen34	647	2115	28.305	89.1783	0.000199588	3.11853	1.76593	up
ENSMUSG00000020781	Tsen54	125	404	3.79959	10.9166	0.000461831	3.00035	1.73215	up
ENSMUSG00000040521	Tsfm	67	350	4.45034	16.5705	2.42874e-07	5.76038	2.40008	up
ENSMUSG00000036613	Tssc1	82	239	2.6021	7.2619	0.00402175	2.47575	1.57345	up
ENSMUSG00000038379	Ttk	17	160	0.336784	2.73858	3.83172e-09	9.64833	3.10618	up
ENSMUSG00000051747	Ttn	520	4517	0.41793	2.60535	4.65183e-14	10.0711	3.17349	up
ENSMUSG00000061808	Ttr	5	109	0.279664	5.6458	1.5622e-10	15.3521	3.91817	up
ENSMUSG00000031028	Tub	24	112	0.20308	0.936917	0.000153982	4.67776	2.16281	up
ENSMUSG00000062380	Tubb3	12	411	0.303419	10.9404	0	23.7702	4.87547	up
ENSMUSG00000039891	Txlnb	38	224	0.417413	2.38922	2.20396e-07	6.44281	2.53827	up
ENSMUSG00000028243	Ubxn2b	96	267	0.903686	2.291	0.00622301	2.28304	1.51097	up
ENSMUSG00000001228	Uhrf1	197	677	3.81048	9.63281	0.000105624	3.34223	1.82818	up
ENSMUSG00000029591	Ung	34	159	0.846481	4.21451	2.8073e-05	4.83895	2.19976	up
ENSMUSG00000024208	Uqcc2	158	545	29.214	99.1915	0.000119298	3.34915	1.83007	up
ENSMUSG00000071654	Uqcc3	142	382	12.9184	28.3352	0.00669305	2.16559	1.4716	up
ENSMUSG00000020163	Uqcr11	414	1434	107.629	404.955	6.89662e-05	3.41112	1.84692	up
ENSMUSG00000063882	Uqcrh	908	2358	142.691	422.426	0.00946656	2.06054	1.43546	up
ENSMUSG00000026641	Usf1	349	1073	9.68968	28.1042	0.000570691	2.80249	1.67406	up
ENSMUSG00000056900	Usp13	136	538	0.988861	3.65643	1.18459e-05	4.0962	2.02391	up
ENSMUSG00000037568	Vash2	70	245	0.913057	3.14561	0.000335216	3.34613	1.82924	up
ENSMUSG00000025082	Vwa2	33	121	0.424119	1.50811	0.00148143	3.43301	1.85284	up
ENSMUSG00000061979	Wbscr16	96	353	2.91674	7.71485	7.74364e-05	3.64971	1.91042	up
ENSMUSG00000037572	Wdhd1	35	179	0.545868	2.10609	5.01604e-06	5.42577	2.32933	up
ENSMUSG00000005150	Wdr83	102	350	6.37857	16.3422	0.000227416	3.28719	1.81306	up
ENSMUSG00000055235	Wdr86	116	555	2.89032	12.8106	3.60778e-07	5.25886	2.29322	up
ENSMUSG00000078970	Wdr92	131	349	4.31755	9.65541	0.00817862	2.12061	1.45623	up
ENSMUSG00000009900	Wnt3a	100	412	2.05661	8.03658	9.15971e-06	4.30388	2.07458	up
ENSMUSG00000030093	Wnt7a	42	274	0.798914	4.57777	1.62554e-08	7.23984	2.69069	up
ENSMUSG00000029029	Wrap73	76	296	2.94082	9.83821	4.58069e-05	3.94043	1.98505	up
ENSMUSG00000036459	Wtip	413	1488	13.0929	38.4025	3.32288e-05	3.62378	1.90362	up
ENSMUSG00000079243	Xirp1	148	496	0.917997	3.57651	0.000209304	3.19521	1.78752	up
ENSMUSG00000099481	Xndc1	102	293	1.89168	6.68668	0.00364528	2.42944	1.55867	up
ENSMUSG00000020290	Xpo1	687	1820	11.832	22.2004	0.00647814	2.14127	1.46331	up
ENSMUSG00000028933	Xrcc2	37	118	0.840824	2.08293	0.00693787	2.7695	1.66418	up
ENSMUSG00000033964	Zbtb41	132	385	1.28307	2.74723	0.00218725	2.51578	1.58612	up
ENSMUSG00000048485	Zbtb8b	156	470	2.57493	7.20963	0.0011421	2.67528	1.63563	up
ENSMUSG00000047749	Zc3hav1l	253	667	2.19537	6.31935	0.00673558	2.10301	1.45018	up
ENSMUSG00000039470	Zdhhc2	114	303	3.13842	5.17836	0.00958126	2.10287	1.45013	up
ENSMUSG00000055240	Zfp101	84	302	1.78215	5.82806	0.000146631	3.51221	1.87409	up
ENSMUSG00000060510	Zfp266	755	1949	9.09474	19.1058	0.00977237	2.03436	1.42631	up
ENSMUSG00000046658	Zfp316	187	496	1.35591	4.25622	0.00688845	2.11842	1.45548	up
ENSMUSG00000046351	Zfp322a	103	510	1.67885	8.64636	2.26792e-07	5.47168	2.33916	up
ENSMUSG00000057894	Zfp329	67	255	1.10414	2.45026	9.26065e-05	3.79144	1.94716	up
ENSMUSG00000031711	Zfp330	106	497	5.63373	17.2832	6.52827e-07	5.1154	2.26173	up
ENSMUSG00000044934	Zfp367	81	236	1.56442	3.71684	0.00412131	2.47294	1.57256	up
ENSMUSG00000024276	Zfp397	218	815	2.75598	8.0794	2.12277e-05	3.80499	1.95064	up
ENSMUSG00000044876	Zfp444	243	685	8.16195	23.0049	0.00250853	2.39012	1.546	up
ENSMUSG00000073176	Zfp449	23	102	0.401843	1.65545	0.000416891	4.352	2.08614	up
ENSMUSG00000037640	Zfp60	74	301	0.898918	3.40061	2.25507e-05	4.18672	2.04615	up
ENSMUSG00000030386	Zfp606	85	274	1.35166	3.25294	0.000843824	2.95299	1.71843	up
ENSMUSG00000054893	Zfp667	33	106	0.644531	1.5967	0.00892854	2.77611	1.66617	up
ENSMUSG00000012640	Zfp715	137	476	2.29157	6.699	0.000122636	3.3775	1.8378	up
ENSMUSG00000067430	Zfp763	52	168	1.02827	2.94459	0.00230117	2.89757	1.70222	up
ENSMUSG00000007216	Zfp775	78	238	0.817313	3.04752	0.00225095	2.68061	1.63726	up
ENSMUSG00000053390	Zfp952	101	278	2.52629	5.84815	0.0067569	2.24214	1.49738	up
ENSMUSG00000021327	Zkscan3	795	2982	15.5057	43.5729	1.58621e-05	3.86112	1.96497	up
ENSMUSG00000043872	Zmym1	87	310	2.06752	4.97803	0.000159276	3.4686	1.86242	up
ENSMUSG00000099689	ZNF383	74	244	2.27162	5.4077	0.000767735	3.04899	1.74614	up
ENSMUSG00000028180	Zranb2	321	903	10.0891	20.8696	0.00242922	2.38873	1.54555	up
ENSMUSG00000032400	Zwilch	25	164	0.617008	3.05524	2.9898e-07	7.02035	2.64959	up
ENSMUSG00000032300	1700017B05Rik	3023	724	23.193	7.25969	1.29552e-05	3.98679	-1.9967	down
ENSMUSG00000056313	1810011O10Rik	4758	1252	192.036	43.0285	8.82968e-05	3.46927	-1.8626	down
ENSMUSG00000078784	1810022K09Rik	1153	279	275.089	61.4257	1.70031e-05	3.90355	-1.97574	down
ENSMUSG00000035372	1810055G02Rik	546	177	8.46868	4.8679	0.00292752	2.40237	-1.54996	down
ENSMUSG00000034159	2310007B03Rik	2912	978	70.7827	24.4629	0.0049807	2.2809	-1.51026	down
ENSMUSG00000009114	2610028H24Rik	865	160	18.3614	5.37061	1.30076e-07	5.54416	-2.3546	down
ENSMUSG00000051339	2900026A02Rik	5222	1755	39.3371	15.8448	0.00637302	2.28127	-1.51039	down
ENSMUSG00000097643	A130051J06Rik	101	15	2.01719	0.304137	2.7033e-05	6.24146	-2.49829	down
ENSMUSG00000028794	A3galt2	85	16	1.50375	0.344263	0.000664545	4.73827	-2.17676	down
ENSMUSG00000047878	A4galt	358	51	9.05871	1.39016	1.05079e-08	7.23299	-2.68942	down
ENSMUSG00000048636	A730049H05Rik	72	6	2.59907	0.184782	5.58355e-06	9.35827	-3.05913	down
ENSMUSG00000042510	AA986860	8470	1256	105.604	20.6793	4.70168e-10	7.23423	-2.68965	down
ENSMUSG00000057191	AB124611	190	51	9.22123	2.60236	0.00106708	3.18617	-1.78499	down
ENSMUSG00000035258	Abi3bp	1631	573	13.8408	6.64261	0.00839384	2.08418	-1.44367	down
ENSMUSG00000020681	Ace	27903	8041	236.978	85.7542	0.00110834	3.00428	-1.73329	down
ENSMUSG00000038007	Acer2	5851	1365	99.1044	19.6172	9.25073e-06	4.14673	-2.03635	down
ENSMUSG00000044337	Ackr3	2358	683	51.8101	13.6706	0.000406933	2.96679	-1.72244	down
ENSMUSG00000021751	Acox2	245	50	4.94844	0.947134	1.28894e-05	4.72799	-2.1744	down
ENSMUSG00000025473	Adam8	607	131	8.56296	2.09253	3.75348e-06	4.53236	-2.12893	down
ENSMUSG00000022893	Adamts1	17370	4760	221.313	49.0579	0.000341983	3.26034	-1.80564	down
ENSMUSG00000033453	Adamts15	6165	918	60.0335	7.84583	4.84422e-10	7.1971	-2.68274	down
ENSMUSG00000015850	Adamtsl4	1936	463	17.4016	5.83549	1.22152e-05	3.9864	-1.9966	down
ENSMUSG00000022376	Adcy8	442	130	4.4077	1.3113	0.000841222	2.83757	-1.68451	down
ENSMUSG00000030790	Adm	565	149	21.3029	5.99368	0.000122276	3.39887	-1.8436	down
ENSMUSG00000045730	Adrb2	1746	412	56.8684	11.5674	9.54507e-06	4.0609	-2.01517	down
ENSMUSG00000029313	Aff1	6717	2266	30.8085	13.0615	0.0076084	2.26575	-1.50524	down
ENSMUSG00000031980	Agt	3932	957	95.5297	26.3173	1.87894e-05	3.89827	-1.9744	down
ENSMUSG00000049115	Agtr1a	1096	290	21.3734	7.60954	8.53731e-05	3.41321	-1.84749	down
ENSMUSG00000073490	AI607873	231	59	2.54255	0.839193	0.000344739	3.46909	-1.86255	down
ENSMUSG00000034382	AI661453	1543	504	9.30513	5.89556	0.00274619	2.39634	-1.54801	down
ENSMUSG00000038587	Akap12	31163	3987	227.904	25.7378	2.0616e-11	8.43487	-2.90428	down
ENSMUSG00000038729	Akap2	19617	5214	170.122	42.6213	0.000205923	3.42162	-1.84976	down
ENSMUSG00000015134	Aldh1a3	138	25	2.31956	0.367441	3.25744e-05	5.23992	-2.28909	down
ENSMUSG00000030088	Aldh1l1	529	183	9.24186	2.87467	0.00735664	2.12326	-1.45714	down
ENSMUSG00000060063	Alox5ap	991	266	78.1684	22.1097	0.000113181	3.33445	-1.82605	down
ENSMUSG00000048534	Amica1	91	20	2.8848	0.46471	0.00182777	3.96433	-1.99106	down
ENSMUSG00000072115	Ang	294	75	17.6754	5.29726	0.000196117	3.51082	-1.87372	down
ENSMUSG00000002289	Angptl4	1503	461	28.05	7.94129	0.00100211	2.68355	-1.63815	down
ENSMUSG00000039062	Anpep	1393	443	14.931	6.32007	0.00178501	2.51489	-1.58584	down
ENSMUSG00000021866	Anxa11	3371	1093	50.5166	24.2817	0.00299532	2.43754	-1.56126	down
ENSMUSG00000021824	Ap3m1	10267	3237	91.3219	27.0917	0.00310901	2.57009	-1.60315	down
ENSMUSG00000026786	Apbb1ip	267	54	2.53658	0.96544	8.48905e-06	4.80222	-2.1914	down
ENSMUSG00000037010	Apln	2297	764	41.0052	13.8247	0.00396782	2.32123	-1.52356	down
ENSMUSG00000022548	Apod	183	20	6.37513	0.785457	1.1583e-08	8.86788	-2.9779	down
ENSMUSG00000090698	Apold1	2114	137	39.3545	2.30205	0	14.9088	-3.86119	down
ENSMUSG00000028435	Aqp3	234	35	7.66558	1.26211	1.71122e-07	6.72524	-2.59331	down
ENSMUSG00000044217	Aqp5	7355	1717	258.296	62.5798	1.02293e-05	4.1446	-2.03583	down
ENSMUSG00000022602	Arc	334	23	4.1601	0.367127	1.06248e-13	13.3699	-3.65648	down
ENSMUSG00000029378	Areg	1391	127	82.9101	5.80834	1.16573e-14	11.3268	-3.36554	down
ENSMUSG00000019987	Arg1	269	91	10.2517	3.22343	0.00958284	2.1793	-1.47624	down
ENSMUSG00000021125	Arg2	233	47	10.6936	2.15096	1.29943e-05	4.78513	-2.18749	down
ENSMUSG00000037447	Arid5a	2539	227	32.5204	2.84934	2.22045e-15	11.6097	-3.4073	down
ENSMUSG00000019947	Arid5b	4939	1035	38.6831	10.274	9.74645e-07	4.7979	-2.19041	down
ENSMUSG00000038352	Arl5c	175	28	6.12934	1.12089	2.03265e-06	6.13546	-2.47699	down
ENSMUSG00000074794	Arrdc3	5349	1593	71.5675	22.5684	0.000863033	2.8377	-1.68455	down
ENSMUSG00000033508	Asprv1	287	14	13.0145	0.554945	4.10783e-15	16.5231	-4.06486	down
ENSMUSG00000026628	Atf3	2148	99	50.2041	2.48605	0	18.8584	-4.34262	down
ENSMUSG00000042406	Atf4	6792	2283	207.035	71.8527	0.00722106	2.28156	-1.51048	down
ENSMUSG00000026576	Atp1b1	34282	9371	789.403	194.913	0.000472528	3.2744	-1.80953	down
ENSMUSG00000041329	Atp1b2	1905	572	25.0567	11.2692	0.000722955	2.78847	-1.66987	down
ENSMUSG00000038600	Atp6v0a4	5792	1573	98.2686	25.1693	0.000171185	3.30324	-1.81748	down
ENSMUSG00000060802	B2m	13033	2480	975.466	211.661	1.7391e-07	5.43444	-2.33119	down
ENSMUSG00000006731	B4galnt1	695	200	10.5521	3.96091	0.000422377	2.96766	-1.72269	down
ENSMUSG00000038859	Baiap2l1	2427	691	35.1757	10.8129	0.000303451	3.05293	-1.74726	down
ENSMUSG00000053684	BC048403	361	106	5.26814	1.93316	0.00103533	2.83084	-1.68251	down
ENSMUSG00000047228	BC048546	141	25	1.52341	0.272109	2.27398e-05	5.38019	-2.31952	down
ENSMUSG00000071561	BC100530	677	27	89.4483	4.17813	0	19.895	-4.46038	down
ENSMUSG00000028121	Bcar3	6041	626	78.3715	8.20626	5.89528e-14	10.2648	-3.20388	down
ENSMUSG00000053175	Bcl3	1112	189	23.3148	5.85519	1.74315e-08	6.14646	-2.47921	down
ENSMUSG00000022508	Bcl6	927	320	10.7884	4.41814	0.00619807	2.1483	-1.46571	down
ENSMUSG00000021070	Bdkrb2	316	39	12.9064	1.39713	1.77143e-09	8.27456	-2.87655	down
ENSMUSG00000030103	Bhlhe40	2797	638	39.604	10.4387	4.92738e-06	4.27017	-2.06644	down
ENSMUSG00000098112	Bin2	321	102	6.23247	2.30433	0.00351355	2.4604	-1.56857	down
ENSMUSG00000027358	Bmp2	699	206	8.57294	2.65129	0.000613214	2.85215	-1.68883	down
ENSMUSG00000078566	Bnip3	5302	1488	213.211	55.8381	0.000300593	3.13299	-1.77003	down
ENSMUSG00000027485	Bpifb1	102	24	2.4688	0.780943	0.00207378	3.67104	-1.916	down
ENSMUSG00000038572	Bpifb5	286	94	6.31792	3.1355	0.00623462	2.30517	-1.51828	down
ENSMUSG00000024002	Brd4	6879	2204	31.0209	20.3807	0.00333857	2.49509	-1.57958	down
ENSMUSG00000047843	Bri3	3673	1189	262.983	96.5311	0.0030133	2.44538	-1.56377	down
ENSMUSG00000029082	Bst1	241	58	7.15369	1.65243	0.000138236	3.78931	-1.94662	down
ENSMUSG00000022863	Btg3	4751	978	241.267	48.4345	6.63472e-07	4.91051	-2.21597	down
ENSMUSG00000055172	C1ra	1262	304	21.2272	5.69039	1.5133e-05	3.93251	-1.98305	down
ENSMUSG00000038521	C1s1	1136	354	24.5512	6.45152	0.00129396	2.604	-1.61369	down
ENSMUSG00000024164	C3	10852	1890	148.453	18.7319	2.20174e-08	6.04434	-2.45852	down
ENSMUSG00000073418	C4b	655	62	5.82156	0.570929	3.45945e-13	10.8024	-3.2867	down
ENSMUSG00000049130	C5ar1	522	84	13.3599	2.3707	2.45715e-08	6.44079	-2.53787	down
ENSMUSG00000074361	C5ar2	83	20	1.34031	0.360576	0.00610523	3.4682	-1.86231	down
ENSMUSG00000022181	C6	1377	380	27.1766	6.75358	0.000169385	3.20097	-1.78913	down
ENSMUSG00000046447	Camk2n1	4365	1244	51.2774	15.3226	0.000367181	3.05385	-1.74753	down
ENSMUSG00000038357	Camp	165	7	24.1859	1.19707	1.50846e-12	16.5399	-4.06693	down
ENSMUSG00000034342	Cbl	891	317	8.94593	3.44913	0.0095518	2.02269	-1.42221	down
ENSMUSG00000053411	Cbx7	616	212	7.57208	3.77786	0.00644448	2.15004	-1.4663	down
ENSMUSG00000094686	Ccl21a	990	333	57.2252	25.2838	0.00422128	2.25991	-1.5033	down
ENSMUSG00000018927	Ccl6	1958	114	93.3609	5.37973	0	16.0841	-4.0105	down
ENSMUSG00000019122	Ccl9	1031	82	26.4291	1.84345	1.33227e-15	12.6013	-3.54983	down
ENSMUSG00000025804	Ccr1	353	96	8.39078	2.05414	0.000355584	3.20339	-1.7898	down
ENSMUSG00000051439	Cd14	1437	146	49.6596	4.93168	1.3145e-13	10.3362	-3.215	down
ENSMUSG00000063193	Cd300lb	77	17	1.23081	0.343057	0.00417463	3.85404	-1.96317	down
ENSMUSG00000034641	Cd300ld	115	12	1.85285	0.272237	3.47348e-07	8.70704	-2.95077	down
ENSMUSG00000047798	Cd300lf	661	60	19.297	2.06678	1.41887e-13	11.1902	-3.34518	down
ENSMUSG00000004609	Cd33	396	50	8.92661	1.26674	8.31232e-10	8.1859	-2.8611	down
ENSMUSG00000005087	Cd44	2875	913	35.0114	13.6111	0.00202167	2.53059	-1.59078	down
ENSMUSG00000000682	Cd52	331	109	53.738	23.8362	0.00540865	2.30735	-1.519	down
ENSMUSG00000040747	Cd53	430	134	19.8881	5.40934	0.00198565	2.56693	-1.60216	down
ENSMUSG00000026399	Cd55	1551	483	38.5692	12.0776	0.0012857	2.6132	-1.61654	down
ENSMUSG00000018774	Cd68	657	149	23.1125	8.27727	8.1271e-06	4.24476	-2.06028	down
ENSMUSG00000024610	Cd74	3737	1028	145.28	45.0538	0.000184312	3.23313	-1.79809	down
ENSMUSG00000003379	Cd79a	104	6	2.65574	0.256193	7.90023e-09	12.7699	-3.5735	down
ENSMUSG00000035860	Cdhr3	593	203	9.11536	3.35513	0.00606902	2.17109	-1.47346	down
ENSMUSG00000023067	Cdkn1a	12363	698	277.787	22.2193	0	16.6486	-4.08027	down
ENSMUSG00000033022	Cdo1	2914	1009	116.489	36.8951	0.00798859	2.15019	-1.46635	down
ENSMUSG00000030878	Cdr2	1631	476	31.7144	8.49051	0.000440574	2.92383	-1.70992	down
ENSMUSG00000074272	Ceacam1	3082	348	34.1008	5.14139	6.4948e-13	9.46125	-3.07591	down
ENSMUSG00000071226	Cecr2	1412	345	10.6737	2.59869	1.90596e-05	3.85604	-1.96368	down
ENSMUSG00000068740	Celsr2	1627	526	8.1158	3.72028	0.0023534	2.44305	-1.56303	down
ENSMUSG00000030510	Cers3	415	73	8.80328	1.32628	2.31126e-07	5.78332	-2.40485	down
ENSMUSG00000031877	Ces2g	165	49	2.32657	1.02725	0.00493665	2.68759	-1.63939	down
ENSMUSG00000028730	Cfap57	278	86	3.29876	0.922869	0.00299757	2.56791	-1.60247	down
ENSMUSG00000027313	Chac1	362	24	10.5662	0.877358	2.83107e-14	13.8118	-3.71642	down
ENSMUSG00000039084	Chad	1503	351	33.8932	11.0744	8.05406e-06	4.11654	-2.02893	down
ENSMUSG00000062778	Chia1	945	245	40.1227	9.58875	6.34562e-05	3.51608	-1.87512	down
ENSMUSG00000064246	Chil1	27391	4719	807.471	155.573	2.62169e-08	6.12631	-2.47514	down
ENSMUSG00000040809	Chil3	327	12	16.9491	0.556932	0	19.6851	-4.43679	down
ENSMUSG00000014077	Chp1	8041	2646	204.806	62.7649	0.00557417	2.37552	-1.54127	down
ENSMUSG00000041189	Chrnb1	393	137	10.1028	3.716	0.0096942	2.07896	-1.44186	down
ENSMUSG00000060402	Chst8	770	129	13.6029	2.53248	2.21755e-08	6.21258	-2.49251	down
ENSMUSG00000047230	Cldn2	88	19	1.50607	0.347615	0.00182915	4.03785	-2.00944	down
ENSMUSG00000047501	Cldn4	1671	522	48.2035	17.4653	0.00136362	2.5999	-1.61242	down
ENSMUSG00000049037	Clec4a1	138	39	5.01105	1.76527	0.00457967	2.87977	-1.69699	down
ENSMUSG00000023349	Clec4n	197	49	11.6267	2.76383	0.000373488	3.57715	-1.89134	down
ENSMUSG00000037242	Clic4	33144	8633	415.256	111.718	0.000186399	3.53115	-1.87914	down
ENSMUSG00000049550	Clip1	4412	1466	40.9643	11.0134	0.00494025	2.33027	-1.52652	down
ENSMUSG00000032024	Clmp	838	270	10.8942	3.2513	0.00226768	2.44454	-1.5635	down
ENSMUSG00000022225	Cma1	224	40	11.6157	2.18439	2.69091e-06	5.52656	-2.35086	down
ENSMUSG00000034390	Cmip	6589	1816	49.1625	19.4742	0.000236875	3.2273	-1.79647	down
ENSMUSG00000042190	Cmklr1	3696	1032	72.4032	21.0298	0.00024036	3.1563	-1.7766	down
ENSMUSG00000038085	Cnbd2	436	142	17.1397	3.52486	0.003631	2.37134	-1.53992	down
ENSMUSG00000028444	Cntfr	765	202	10.6296	5.35394	9.76134e-05	3.40938	-1.84645	down
ENSMUSG00000079465	Col4a3	6058	1762	38.2954	9.71679	0.000601626	2.95424	-1.71879	down
ENSMUSG00000025981	Coq10b	1177	302	54.2937	11.4519	4.85967e-05	3.58013	-1.89212	down
ENSMUSG00000003617	Cp	4428	1504	64.115	21.4448	0.00700317	2.23469	-1.49489	down
ENSMUSG00000001865	Cpa3	166	52	6.96636	2.28565	0.00876889	2.45367	-1.56642	down
ENSMUSG00000020183	Cpm	13361	3406	134.403	33.7823	7.60752e-05	3.647	-1.90971	down
ENSMUSG00000053007	Creb5	527	73	4.6531	1.2995	1.44272e-09	7.54909	-2.74756	down
ENSMUSG00000063889	Crem	594	204	32.915	10.0164	0.00634293	2.15761	-1.46888	down
ENSMUSG00000024074	Crim1	5792	1305	58.2879	10.9878	4.5677e-06	4.35333	-2.08646	down
ENSMUSG00000031825	Crispld2	2091	456	23.0741	6.3338	2.01105e-06	4.53442	-2.12942	down
ENSMUSG00000068742	Cry2	3737	1209	44.0561	15.454	0.00300427	2.44816	-1.56466	down
ENSMUSG00000071713	Csf2rb	1264	386	12.2125	4.31185	0.000930582	2.70075	-1.6434	down
ENSMUSG00000071714	Csf2rb2	248	70	2.36069	0.867704	0.00110435	2.98176	-1.72678	down
ENSMUSG00000028859	Csf3r	1266	78	14.8202	1.22761	0	15.3292	-3.91525	down
ENSMUSG00000032515	Csrnp1	3243	368	58.7395	7.00611	7.13096e-13	9.42044	-3.06927	down
ENSMUSG00000019997	Ctgf	8098	2089	197.576	47.7904	7.53041e-05	3.57999	-1.89209	down
ENSMUSG00000038642	Ctss	2232	455	125.334	20.8117	5.09276e-07	4.95772	-2.22659	down
ENSMUSG00000062127	Cttnbp2nl	8426	1321	80.4467	13.5138	1.76078e-09	6.80945	-2.60949	down
ENSMUSG00000018920	Cxcl16	1144	129	21.4725	2.84979	2.32669e-12	9.37591	-3.06201	down
ENSMUSG00000060188	Cxcl17	362	15	29.7368	1.41171	0	18.5982	-4.31256	down
ENSMUSG00000026180	Cxcr2	409	16	7.11175	0.368751	0	19.4276	-4.40767	down
ENSMUSG00000020340	Cyfip2	2438	796	16.4477	6.11125	0.00301004	2.40376	-1.55041	down
ENSMUSG00000030483	Cyp2b10	258	45	7.35562	1.36751	1.05712e-06	5.72321	-2.39232	down
ENSMUSG00000061740	Cyp2d22	1298	184	23.6297	3.86579	3.00426e-10	7.50754	-2.73999	down
ENSMUSG00000040703	Cyp2s1	3655	1086	52.4959	20.8368	0.000715496	2.84636	-1.68712	down
ENSMUSG00000079057	Cyp4v3	1756	334	27.8465	4.99287	1.29028e-07	5.40138	-2.32409	down
ENSMUSG00000028195	Cyr61	18552	1130	332.273	28.0996	0	15.7825	-3.97273	down
ENSMUSG00000026832	Cytip	1392	229	16.5486	2.16565	6.99388e-09	6.3956	-2.52895	down
ENSMUSG00000022150	Dab2	2785	876	33.8954	13.7258	0.0017107	2.57427	-1.60445	down
ENSMUSG00000102692	Dchs2	284	79	1.3629	0.366916	0.000704296	3.06857	-1.75173	down
ENSMUSG00000069045	Ddx3y	537	0	10.1796	0	0	58.3993	-7.64195	down
ENSMUSG00000038633	Degs1	7203	2011	237.867	62.2806	0.000311756	3.16131	-1.77801	down
ENSMUSG00000030313	Dennd5b	1300	439	12.5325	3.01991	0.00449572	2.2481	-1.49937	down
ENSMUSG00000025357	Dgka	1504	524	28.2619	9.26398	0.00730776	2.11784	-1.45528	down
ENSMUSG00000066026	Dhrs3	4250	1183	101.848	35.5987	0.000238294	3.17343	-1.78141	down
ENSMUSG00000023026	Dip2b	1967	645	12.6027	3.72958	0.0030495	2.38228	-1.54346	down
ENSMUSG00000014773	Dll1	795	240	10.931	3.21952	0.000845154	2.74224	-1.65597	down
ENSMUSG00000073408	Dpcr1	244	42	3.17724	0.806514	1.09744e-06	5.79187	-2.40663	down
ENSMUSG00000024190	Dusp1	24155	1260	441.392	33.0779	0	17.612	-4.19666	down
ENSMUSG00000039384	Dusp10	466	102	8.56051	1.96359	7.36023e-06	4.4208	-2.10257	down
ENSMUSG00000030203	Dusp16	3928	757	48.5101	8.57535	1.57116e-07	5.33671	-2.31013	down
ENSMUSG00000031530	Dusp4	938	233	15.4335	4.1452	3.00807e-05	3.74848	-1.9361	down
ENSMUSG00000034765	Dusp5	1510	247	28.7729	4.97375	5.77414e-09	6.44214	-2.53814	down
ENSMUSG00000053716	Dusp7	5319	1747	69.2245	26.9293	0.00444893	2.38242	-1.54351	down
ENSMUSG00000037887	Dusp8	3078	343	28.4756	3.42139	4.69513e-13	9.57757	-3.09477	down
ENSMUSG00000043439	E130012A19Rik	462	153	7.70214	3.04055	0.00437902	2.30189	-1.5172	down
ENSMUSG00000057098	Ebf1	787	229	5.90406	2.09625	0.000473587	2.91855	-1.70838	down
ENSMUSG00000028108	Ecm1	2421	494	71.1112	18.0664	5.15253e-07	4.95385	-2.22572	down
ENSMUSG00000021367	Edn1	2973	268	68.9729	5.99338	2.33147e-15	11.5443	-3.39769	down
ENSMUSG00000038418	Egr1	2821	173	30.02	2.79637	0	15.5705	-3.94595	down
ENSMUSG00000037868	Egr2	127	3	1.66842	0.0741217	2.14861e-12	20.0253	-4.47496	down
ENSMUSG00000033730	Egr3	260	16	6.17878	0.629897	2.58571e-13	14.1338	-3.7595	down
ENSMUSG00000012350	Ehf	361	124	6.10588	1.73958	0.00857249	2.13521	-1.46124	down
ENSMUSG00000069049	Eif2s3y	336	0	15.0368	0	0	48.5781	-6.9698	down
ENSMUSG00000026436	Elk4	1607	479	24.0486	6.02238	0.00062768	2.82091	-1.67956	down
ENSMUSG00000001542	Ell2	1443	401	16.9339	5.47975	0.000190427	3.16643	-1.77945	down
ENSMUSG00000042507	Elmsan1	5346	1655	28.2081	11.2206	0.00167608	2.65279	-1.62874	down
ENSMUSG00000032349	Elovl5	9102	2493	254.15	68.8564	0.000244633	3.26116	-1.80587	down
ENSMUSG00000039167	Eltd1	1893	519	30.2716	7.67131	0.000150676	3.24138	-1.80038	down
ENSMUSG00000021728	Emb	2544	703	72.0024	17.8005	0.000180672	3.20541	-1.79037	down
ENSMUSG00000001964	Emd	3087	816	111.118	32.8494	8.42436e-05	3.44063	-1.85489	down
ENSMUSG00000022468	Endou	128	35	3.19287	0.791571	0.00405548	3.01549	-1.73652	down
ENSMUSG00000026814	Eng	11720	3654	132.709	54.0495	0.00275461	2.62237	-1.61937	down
ENSMUSG00000103879	ENSMUSG00000103879	31260	6298	544.363	229.34	9.38671e-07	5.06035	-2.24952	down
ENSMUSG00000024140	Epas1	26353	4075	154.759	37.7677	2.02389e-09	6.92197	-2.63096	down
ENSMUSG00000028906	Epb4.1	7513	2281	64.9398	25.689	0.0014031	2.74645	-1.65724	down
ENSMUSG00000028434	Epb4.1l4b	2806	981	48.0989	14.6397	0.00912186	2.1095	-1.45241	down
ENSMUSG00000023216	Epb4.2	101	11	1.27807	0.158912	1.61224e-06	8.23983	-2.87051	down
ENSMUSG00000006445	Epha2	5181	1050	60.5705	12.6446	4.87492e-07	5.01168	-2.23868	down
ENSMUSG00000038776	Ephx1	1975	557	60.1121	18.2062	0.000248636	3.09768	-1.76002	down
ENSMUSG00000028644	Ermap	127	8	1.52074	0.515442	1.32812e-09	12.6247	-3.55312	down
ENSMUSG00000028967	Errfi1	41354	2934	688.647	49.8172	0	14.0966	-3.75455	down
ENSMUSG00000042379	Esm1	133	29	4.99521	0.817203	0.000311293	4.16797	-2.04156	down
ENSMUSG00000039903	Eva1c	427	128	14.5013	4.14719	0.00114878	2.74543	-1.65693	down
ENSMUSG00000093938	Evi2b	225	58	3.70233	1.83141	0.000415751	3.41748	-1.84864	down
ENSMUSG00000052397	Ezr	18973	3794	293.984	54.3729	6.1663e-07	5.10767	-2.26002	down
ENSMUSG00000031444	F10	250	74	8.03777	1.93961	0.0020152	2.75844	-1.66086	down
ENSMUSG00000048376	F2r	15834	3609	287.197	64.0237	8.93693e-06	4.28989	-2.0712	down
ENSMUSG00000021678	F2rl1	1609	232	34.8535	5.17951	3.42207e-10	7.39303	-2.71901	down
ENSMUSG00000021675	F2rl2	104	5	2.19781	0.139182	2.37427e-09	14.078	-3.75206	down
ENSMUSG00000028128	F3	8286	609	269.759	17.7756	0	13.6837	-3.69915	down
ENSMUSG00000026579	F5	112	9	0.680959	0.0640799	4.30433e-08	10.5341	-3.24563	down
ENSMUSG00000027530	Fabp12	338	96	36.6719	9.80615	0.000708302	2.98475	-1.72764	down
ENSMUSG00000021750	Fam107a	350	74	4.7591	1.23434	7.73133e-06	4.5876	-2.14187	down
ENSMUSG00000026655	Fam107b	2860	644	51.6415	11.6057	3.82081e-06	4.34761	-2.08509	down
ENSMUSG00000074922	Fam122a	1079	253	56.7379	16.2629	9.83704e-06	4.08056	-2.02004	down
ENSMUSG00000020614	Fam20a	600	106	9.6439	2.06624	9.97978e-08	5.81387	-2.4112	down
ENSMUSG00000046694	Fam46b	1029	219	27.0992	5.15113	1.64704e-06	4.65568	-2.1577	down
ENSMUSG00000044468	Fam46c	1911	639	20.8535	6.15465	0.00411217	2.29608	-1.51528	down
ENSMUSG00000037536	Fbxo34	1319	435	22.8408	6.88752	0.00313859	2.35127	-1.53338	down
ENSMUSG00000058715	Fcer1g	1349	217	133.831	24.7284	4.45854e-09	6.55633	-2.56053	down
ENSMUSG00000026656	Fcgr2b	511	68	14.5495	2.06154	7.53794e-10	7.85144	-2.80204	down
ENSMUSG00000059498	Fcgr3	979	257	38.7918	11.6753	7.75416e-05	3.45101	-1.85769	down
ENSMUSG00000059089	Fcgr4	120	18	6.45897	0.987449	9.38777e-06	6.31925	-2.51381	down
ENSMUSG00000054200	Ffar4	143	31	6.91522	1.36204	0.000215545	4.22539	-2.05557	down
ENSMUSG00000028874	Fgr	234	54	3.36584	0.886245	8.41586e-05	4.01242	-2.0031	down
ENSMUSG00000043336	Filip1l	2875	754	37.3804	10.1094	7.1677e-05	3.48185	-1.86597	down
ENSMUSG00000051379	Flrt3	2236	510	28.457	6.84611	4.86785e-06	4.26598	-2.06542	down
ENSMUSG00000029648	Flt1	6053	1345	38.3772	9.71962	3.4933e-06	4.43756	-2.10655	down
ENSMUSG00000021250	Fos	5088	200	119.202	5.04964	0	21.0669	-4.58987	down
ENSMUSG00000003545	Fosb	1876	7	16.7306	0.107568	0	57.0432	-7.55269	down
ENSMUSG00000024912	Fosl1	342	42	6.23636	1.16548	1.06745e-09	8.34753	-2.88921	down
ENSMUSG00000029135	Fosl2	15030	1642	118.53	15.6413	2.62901e-13	9.8028	-3.13094	down
ENSMUSG00000046714	Foxc2	169	41	2.36535	0.737231	0.000438401	3.67294	-1.91649	down
ENSMUSG00000042812	Foxf1	11016	3428	191.845	75.0159	0.00258373	2.63109	-1.62206	down
ENSMUSG00000044167	Foxo1	3019	992	17.7701	6.03459	0.00356794	2.37723	-1.54183	down
ENSMUSG00000030067	Foxp1	6028	1922	72.8137	26.1928	0.00289732	2.51671	-1.58641	down
ENSMUSG00000038415	Foxq1	672	209	10.8405	3.86691	0.00143193	2.59732	-1.61162	down
ENSMUSG00000021765	Fst	239	20	7.01367	0.495615	3.69156e-11	11.2771	-3.35814	down
ENSMUSG00000055978	Fut2	101	15	1.90172	0.287709	2.7033e-05	6.24146	-2.49829	down
ENSMUSG00000009687	Fxyd5	3539	640	177.541	45.5097	3.90731e-08	5.76534	-2.40111	down
ENSMUSG00000022148	Fyb	215	48	2.72554	0.738212	6.94255e-05	4.17827	-2.04408	down
ENSMUSG00000045005	Fzd5	1349	475	9.45598	3.74567	0.00839608	2.07237	-1.43957	down
ENSMUSG00000073414	G6b	123	29	3.07661	0.901268	0.000993014	3.72925	-1.93113	down
ENSMUSG00000020159	Gabrp	594	172	9.53574	3.47692	0.000515057	2.92985	-1.71168	down
ENSMUSG00000021903	Galnt15	386	39	2.80464	0.315363	1.93686e-11	10.0046	-3.16301	down
ENSMUSG00000015053	Gata2	4888	1264	52.2847	19.1558	6.42646e-05	3.56353	-1.88773	down
ENSMUSG00000042390	Gatad2b	1246	369	25.2172	9.92734	0.000563828	2.84693	-1.68729	down
ENSMUSG00000032350	Gclc	13275	1143	225.547	17.2142	3.33067e-16	12.0651	-3.47348	down
ENSMUSG00000021360	Gcnt2	2031	435	24.5787	5.58476	1.40687e-06	4.64444	-2.1551	down
ENSMUSG00000058624	Gda	466	108	5.41174	1.08304	1.90402e-05	4.08886	-2.02209	down
ENSMUSG00000038259	Gdf5	74	17	1.41848	0.372912	0.00688018	3.63977	-1.90782	down
ENSMUSG00000022144	Gdnf	127	21	1.82945	0.325311	1.86586e-05	5.74857	-2.39762	down
ENSMUSG00000061666	Gdpd1	1864	647	50.348	14.8438	0.00722828	2.13607	-1.46153	down
ENSMUSG00000019359	Gdpd2	2630	738	57.5241	16.6901	0.000239044	3.12737	-1.76844	down
ENSMUSG00000020363	Gfpt2	981	130	18.5398	2.29975	1.11165e-10	8.00829	-2.82989	down
ENSMUSG00000046352	Gjb2	77	16	1.08298	0.373881	0.0025636	4.15655	-2.03876	down
ENSMUSG00000056888	Glipr1	266	47	14.7315	2.82275	1.13655e-06	5.64793	-2.37654	down
ENSMUSG00000026473	Glul	29770	6273	663.875	131.076	2.40154e-06	4.77337	-2.18481	down
ENSMUSG00000080058	Gm11175	5037	930	968.937	147.132	6.44547e-08	5.62953	-2.37266	down
ENSMUSG00000084897	Gm14226	165	11	2.65287	0.204629	1.04747e-10	12.7019	-3.56397	down
ENSMUSG00000093954	Gm28049	110	19	2.94649	0.348959	6.83684e-05	5.39515	-2.32275	down
ENSMUSG00000000594	Gm2a	1447	494	19.9711	7.14464	0.00536305	2.20305	-1.48427	down
ENSMUSG00000090673	Gm340	167	48	2.02813	0.600778	0.00331938	2.83832	-1.68473	down
ENSMUSG00000079597	Gm5483	461	25	137.753	9.77305	2.22045e-16	16.0772	-4.00964	down
ENSMUSG00000035983	Gm7008	420	70	20.2079	2.82055	8.7372e-08	6.15261	-2.48044	down
ENSMUSG00000044645	Gm7334	158	37	6.98737	1.51981	0.00036128	3.84095	-1.95983	down
ENSMUSG00000050675	Gp1ba	167	33	1.60255	0.685998	3.69222e-05	4.80537	-2.19212	down
ENSMUSG00000050761	Gp1bb	272	73	7.05517	2.20242	0.000467879	3.24089	-1.80025	down
ENSMUSG00000047953	Gp5	147	36	3.47261	0.81624	0.000780895	3.58894	-1.89445	down
ENSMUSG00000030054	Gp9	98	14	7.96033	1.32862	2.32791e-05	6.45355	-2.54038	down
ENSMUSG00000022579	Gpihbp1	2249	754	144.806	60.8466	0.00446562	2.28636	-1.51207	down
ENSMUSG00000056492	Gpr116	17779	5343	84.5562	31.8121	0.00182301	2.79763	-1.67261	down
ENSMUSG00000044017	Gpr133	260	76	2.14505	0.974086	0.00159877	2.82124	-1.67966	down
ENSMUSG00000041762	Gpr155	664	208	8.72756	2.32927	0.00160408	2.56399	-1.60125	down
ENSMUSG00000047875	Gpr157	1814	505	19.4227	5.84702	0.00019665	3.16209	-1.77823	down
ENSMUSG00000026271	Gpr35	163	51	2.15125	0.833554	0.00900097	2.45613	-1.56721	down
ENSMUSG00000044317	Gpr4	676	145	13.5792	3.046	2.90648e-06	4.57885	-2.13983	down
ENSMUSG00000021886	Gpr65	70	15	2.2417	0.447178	0.00526114	3.94386	-1.98591	down
ENSMUSG00000046733	Gprc5a	36794	11371	1006.28	325.412	0.00441671	2.66514	-1.63253	down
ENSMUSG00000008734	Gprc5b	1885	473	16.3606	5.3195	3.01931e-05	3.71518	-1.92748	down
ENSMUSG00000034786	Gpsm3	758	194	15.5395	8.93198	5.78964e-05	3.57506	-1.89078	down
ENSMUSG00000018339	Gpx3	36574	6688	723.758	230.297	1.18966e-07	5.70903	-2.38936	down
ENSMUSG00000020656	Grhl1	576	168	8.52917	2.51154	0.000588988	2.89316	-1.70093	down
ENSMUSG00000022564	Grina	3002	698	90.9778	27.7486	7.25599e-06	4.15841	-2.03922	down
ENSMUSG00000058135	Gstm1	3966	1338	182.765	66.3315	0.00601306	2.26333	-1.50444	down
ENSMUSG00000051839	Gypa	277	68	11.3625	2.45085	0.000129104	3.70563	-1.925	down
ENSMUSG00000036594	H2-Aa	434	128	22.3626	7.28785	0.000892418	2.82323	-1.68025	down
ENSMUSG00000073409	H2-Q6	111	3	3.37064	0.130984	3.88309e-11	18.3614	-4.28502	down
ENSMUSG00000003665	Has1	182	15	5.94751	0.441174	3.86923e-10	11.0959	-3.33105	down
ENSMUSG00000024486	Hbegf	1350	281	34.1601	6.76969	9.03075e-07	4.80752	-2.19261	down
ENSMUSG00000026874	Hc	21741	6832	212.631	62.7535	0.00437895	2.58666	-1.60831	down
ENSMUSG00000036181	Hist1h1c	3014	506	113.896	15.7393	7.57593e-09	6.28523	-2.50704	down
ENSMUSG00000021366	Hivep1	3507	1218	14.9884	6.25839	0.00897488	2.13864	-1.46241	down
ENSMUSG00000015501	Hivep2	2148	624	9.87296	3.18395	0.000420537	2.95102	-1.71785	down
ENSMUSG00000020080	Hkdc1	772	264	12.2982	3.44847	0.00554276	2.18348	-1.47766	down
ENSMUSG00000071001	Hrct1	188	47	5.79217	1.97403	0.000456023	3.54136	-1.88185	down
ENSMUSG00000029311	Hsd17b11	3859	1221	139.356	37.5616	0.00211198	2.54963	-1.59676	down
ENSMUSG00000033249	Hsf4	125	23	4.07197	0.703221	6.50226e-05	5.09763	-2.25779	down
ENSMUSG00000091971	Hspa1a	440	139	7.71773	2.05991	0.00235889	2.50671	-1.58326	down
ENSMUSG00000004951	Hspb1	4437	1316	296.682	88.2614	0.000745112	2.85646	-1.69011	down
ENSMUSG00000034997	Htr2a	50	6	0.988267	0.120303	0.00113357	6.53232	-2.55584	down
ENSMUSG00000059854	Hydin	820	286	1.99652	0.791575	0.00727102	2.10247	-1.44999	down
ENSMUSG00000053560	Ier2	4285	1467	127.234	50.4764	0.00781361	2.20056	-1.48343	down
ENSMUSG00000079017	Ifi27l2a	229	57	58.8688	17.579	0.000249743	3.60156	-1.89778	down
ENSMUSG00000034459	Ifit1	294	57	6.6293	1.08924	3.27681e-06	5.08287	-2.25452	down
ENSMUSG00000074896	Ifit3	118	32	5.02825	0.95642	0.00482716	3.03345	-1.74168	down
ENSMUSG00000025491	Ifitm1	4801	958	642.944	141.227	3.43671e-07	5.11118	-2.26079	down
ENSMUSG00000025492	Ifitm3	6737	2059	893.157	251.938	0.00149406	2.71447	-1.64757	down
ENSMUSG00000059108	Ifitm6	145	5	27.4128	1.22719	2.15061e-12	17.8182	-4.22117	down
ENSMUSG00000020009	Ifngr1	6258	1364	172.081	36.1233	2.37661e-06	4.55559	-2.13438	down
ENSMUSG00000001627	Ifrd1	2112	660	140.961	15.6665	0.00142872	2.60146	-1.6129	down
ENSMUSG00000020427	Igfbp3	8893	838	185.649	18.0165	4.77396e-15	11.1708	-3.34227	down
ENSMUSG00000027398	Il1b	131	7	5.58635	0.316418	2.3415e-10	13.988	-3.74005	down
ENSMUSG00000026073	Il1r2	360	11	14.6464	0.455405	0	21.8729	-4.67685	down
ENSMUSG00000026981	Il1rn	388	28	11.9118	1.07495	6.13953e-14	13.0581	-3.6136	down
ENSMUSG00000068227	Il2rb	61	6	1.01868	0.136926	7.26202e-05	8.00506	-2.82932	down
ENSMUSG00000024810	Il33	4150	585	106.753	13.8366	1.29132e-10	7.61654	-2.75981	down
ENSMUSG00000027947	Il6ra	2581	732	27.577	10.4643	0.000287245	3.07324	-1.75307	down
ENSMUSG00000037035	Inhbb	901	213	9.97463	2.44566	1.27337e-05	4.02483	-2.0062	down
ENSMUSG00000003477	Inmt	9452	806	575.73	47.7967	3.33067e-16	12.1535	-3.48619	down
ENSMUSG00000026288	Inpp5d	1457	501	12.5417	5.09054	0.0059792	2.17265	-1.47399	down
ENSMUSG00000060477	Irak2	1229	365	20.8233	6.13801	0.000591452	2.8329	-1.68312	down
ENSMUSG00000020227	Irak3	161	45	2.10295	0.69581	0.00265584	2.96182	-1.72099	down
ENSMUSG00000021356	Irf4	100	7	1.11766	0.0905023	5.01745e-08	11.2862	-3.35949	down
ENSMUSG00000025498	Irf7	820	229	17.9836	6.33843	0.000238591	3.12384	-1.76744	down
ENSMUSG00000038894	Irs2	4399	607	37.5682	7.15213	7.71455e-11	7.7885	-2.79079	down
ENSMUSG00000060969	Irx1	13683	3326	214.334	64.6582	3.03695e-05	3.91377	-1.97832	down
ENSMUSG00000035692	Isg15	464	102	48.7725	10.4049	7.97291e-06	4.3949	-2.0964	down
ENSMUSG00000039236	Isg20	965	309	67.5403	19.6093	0.00201181	2.47607	-1.57355	down
ENSMUSG00000026768	Itga8	4748	1523	48.8017	13.65	0.00287921	2.48823	-1.57741	down
ENSMUSG00000030786	Itgam	577	81	7.72521	1.01969	1.39017e-09	7.46686	-2.73255	down
ENSMUSG00000030789	Itgax	145	15	1.71316	0.202912	4.13696e-08	9.05129	-3.00854	down
ENSMUSG00000000290	Itgb2	1162	259	20.9479	4.15226	3.66894e-06	4.38158	-2.09322	down
ENSMUSG00000020689	Itgb3	1042	307	10.4829	2.82868	0.000530732	2.86727	-1.6933	down
ENSMUSG00000006529	Itih1	104	13	1.56945	0.210543	4.37113e-06	7.36348	-2.71357	down
ENSMUSG00000021922	Itih4	436	32	6.30194	0.518874	3.26406e-14	12.985	-3.60347	down
ENSMUSG00000053062	Jam2	1773	620	20.8913	7.83877	0.00798072	2.10446	-1.45067	down
ENSMUSG00000034271	Jdp2	2441	823	67.5918	22.7277	0.00499416	2.26265	-1.50421	down
ENSMUSG00000052684	Jun	17746	4702	245.843	68.861	0.0001841	3.4381	-1.85421	down
ENSMUSG00000052837	Junb	3730	742	77.7986	18.4581	3.07273e-07	5.12724	-2.26434	down
ENSMUSG00000071076	Jund	14600	3748	184.191	57.9184	9.1041e-05	3.6088	-1.89968	down
ENSMUSG00000047330	Kcne4	728	146	22.7607	3.03867	7.67657e-07	5.00233	-2.23659	down
ENSMUSG00000079056	Kcnip3	560	104	8.07083	2.38388	2.89511e-07	5.47065	-2.33894	down
ENSMUSG00000079436	Kcnj13	431	129	18.4461	6.80847	0.00111302	2.75327	-1.6593	down
ENSMUSG00000062609	Kcnj15	5949	1353	55.7298	17.0451	5.57651e-06	4.29741	-2.07302	down
ENSMUSG00000033998	Kcnk1	1434	376	42.1865	9.05819	6.85672e-05	3.46962	-1.86269	down
ENSMUSG00000056673	Kdm5d	473	0	3.91165	0	0	55.6492	-7.45984	down
ENSMUSG00000018476	Kdm6b	9168	2429	29.3141	16.8208	0.000132158	3.43646	-1.85377	down
ENSMUSG00000037465	Klf10	4263	887	80.3325	16.02	8.10495e-07	4.84092	-2.20021	down
ENSMUSG00000020653	Klf11	2234	681	33.8426	9.73277	0.000959056	2.71857	-1.64881	down
ENSMUSG00000052040	Klf13	9609	2678	48.4662	23.0175	0.000345396	3.17153	-1.78088	down
ENSMUSG00000055148	Klf2	11129	1618	260.2	44.7775	3.17626e-10	7.39145	-2.71872	down
ENSMUSG00000029178	Klf3	4536	901	88.3079	21.4173	3.07885e-07	5.1401	-2.26718	down
ENSMUSG00000003032	Klf4	12997	1380	175.394	21.1733	1.19571e-13	10.0595	-3.17167	down
ENSMUSG00000005148	Klf5	3636	867	62.6735	25.183	1.23525e-05	4.01463	-2.00366	down
ENSMUSG00000000078	Klf6	14312	2242	184.48	29.1113	2.08881e-09	6.82052	-2.61161	down
ENSMUSG00000025959	Klf7	4588	913	26.8162	6.95572	3.20939e-07	5.12832	-2.26458	down
ENSMUSG00000033863	Klf9	7805	1123	112.263	16.2863	2.23111e-10	7.4685	-2.73285	down
ENSMUSG00000023043	Krt18	7437	2497	276.804	81.9934	0.00741205	2.28672	-1.51219	down
ENSMUSG00000006777	Krt23	200	27	7.03825	0.882517	9.90611e-08	7.37035	-2.71484	down
ENSMUSG00000037185	Krt80	1792	250	54.4054	6.64233	1.47082e-10	7.65914	-2.76752	down
ENSMUSG00000028581	Laptm5	2928	691	64.9547	17.5342	9.6776e-06	4.07123	-2.01773	down
ENSMUSG00000026822	Lcn2	8857	491	686.299	39.0041	0	16.847	-4.10451	down
ENSMUSG00000027985	Lef1	674	221	8.11793	3.61276	0.00313362	2.36024	-1.53631	down
ENSMUSG00000033880	Lgals3bp	3180	470	106.486	15.9073	4.10214e-10	7.23734	-2.69023	down
ENSMUSG00000001123	Lgals9	3789	1278	107.596	53.4596	0.00588179	2.26405	-1.50468	down
ENSMUSG00000062593	Lilrb4	315	58	11.3101	2.49148	1.16515e-06	5.42504	-2.32917	down
ENSMUSG00000029674	Limk1	4403	1264	53.9168	21.8215	0.000419227	3.01738	-1.73706	down
ENSMUSG00000003123	Lipe	1206	405	18.7957	7.39858	0.00411449	2.27077	-1.50691	down
ENSMUSG00000053846	Lipg	1617	207	21.1623	2.79033	2.30227e-11	8.34475	-2.88873	down
ENSMUSG00000022500	Litaf	5245	1052	139.693	29.8728	3.92105e-07	5.0789	-2.25364	down
ENSMUSG00000057604	Lmcd1	1670	499	48.059	15.0489	0.000655882	2.80978	-1.67624	down
ENSMUSG00000028266	Lmo4	4925	1441	220.888	55.8273	0.000612415	2.92373	-1.70989	down
ENSMUSG00000016520	Lnx2	3919	1071	37.2509	11.5571	0.000166093	3.26769	-1.80768	down
ENSMUSG00000020593	Lpin1	4201	700	36.5107	6.18912	6.33221e-09	6.3481	-2.51954	down
ENSMUSG00000024052	Lpin2	7774	1672	81.5886	17.0682	1.95212e-06	4.63967	-2.15399	down
ENSMUSG00000037095	Lrg1	811	53	32.6487	2.19393	0	14.518	-3.81025	down
ENSMUSG00000027070	Lrp2	999	244	3.65409	0.80884	2.15194e-05	3.84516	-1.96091	down
ENSMUSG00000090958	Lrrc32	3871	363	40.1955	4.9267	5.21805e-15	11.1827	-3.34405	down
ENSMUSG00000007476	Lrrc8a	4623	1168	41.4685	12.5412	4.05277e-05	3.69053	-1.92107	down
ENSMUSG00000054720	Lrrc8c	5862	1580	41.566	12.6327	0.00014957	3.34308	-1.82841	down
ENSMUSG00000046079	Lrrc8d	3453	746	46.9222	10.1447	1.69702e-06	4.60261	-2.14537	down
ENSMUSG00000071656	Lrrn4cl	127	19	2.88192	0.417861	6.30267e-06	6.37781	-2.52543	down
ENSMUSG00000032496	Ltf	729	65	13.795	1.17575	6.25056e-14	11.3908	-3.37502	down
ENSMUSG00000075602	Ly6a	1737	286	157.864	28.7798	6.0169e-09	6.40286	-2.53039	down
ENSMUSG00000079018	Ly6c1	2716	632	222.674	67.5495	7.27611e-06	4.15206	-2.03766	down
ENSMUSG00000022587	Ly6e	22777	6590	839.496	480.594	0.00106487	2.98415	-1.72747	down
ENSMUSG00000030787	Lyve1	9994	2352	169.773	44.7387	1.37279e-05	4.09906	-2.02461	down
ENSMUSG00000069515	Lyz1	56903	14791	3087.72	729.982	0.000242657	3.54282	-1.88224	down
ENSMUSG00000069516	Lyz2	46741	11595	2486.32	571.361	8.75395e-05	3.80088	-1.94958	down
ENSMUSG00000042622	Maff	5608	1193	97.9349	30.592	1.38437e-06	4.70498	-2.1691	down
ENSMUSG00000018143	Mafk	2892	855	70.3429	15.8573	0.000609318	2.8686	-1.69369	down
ENSMUSG00000027377	Mall	678	204	10.5459	6.11011	0.000860176	2.75193	-1.65889	down
ENSMUSG00000028862	Map3k6	3168	687	33.3525	7.49656	1.81027e-06	4.57802	-2.13963	down
ENSMUSG00000042724	Map3k9	2119	698	7.97627	3.39959	0.0033343	2.36304	-1.53722	down
ENSMUSG00000103508	Map4	846	0	8.65994	2.07505e-11	0	68.8077	-8.29504	down
ENSMUSG00000026390	Marco	116	15	4.14933	0.403405	2.61093e-06	7.25328	-2.69319	down
ENSMUSG00000026620	Mark1	1762	555	19.4713	6.51439	0.0015708	2.56252	-1.60079	down
ENSMUSG00000024513	Mbd2	4699	1563	134.34	36.3398	0.00516101	2.32598	-1.52511	down
ENSMUSG00000050164	Mchr1	420	88	10.4275	2.30782	4.36249e-06	4.66933	-2.16086	down
ENSMUSG00000061068	Mcpt4	105	4	7.50776	0.326469	5.26033e-10	15.7558	-3.96936	down
ENSMUSG00000021596	Mctp1	239	49	3.44139	0.77883	1.49788e-05	4.69466	-2.16672	down
ENSMUSG00000032418	Me1	3278	1090	65.4319	18.5313	0.00444115	2.32529	-1.52489	down
ENSMUSG00000029659	Medag	190	42	3.91192	0.785652	9.2307e-05	4.20345	-2.05023	down
ENSMUSG00000028655	Mfsd2a	103	5	3.72251	0.152153	2.87297e-09	13.9762	-3.73848	down
ENSMUSG00000037336	Mfsd2b	114	25	2.48616	0.611437	0.000643262	4.07747	-2.01927	down
ENSMUSG00000059149	Mfsd4	854	297	17.0783	5.55418	0.00694553	2.11541	-1.45444	down
ENSMUSG00000030771	Micalcl	149	41	2.64565	0.83987	0.00276072	3.02003	-1.73782	down
ENSMUSG00000036718	Micall2	456	147	4.95717	2.06407	0.00304437	2.4186	-1.55519	down
ENSMUSG00000035621	Midn	9306	2995	79.9689	42.9004	0.00416797	2.47563	-1.57342	down
ENSMUSG00000061013	Mkx	277	90	4.52311	1.49574	0.00562141	2.35195	-1.53361	down
ENSMUSG00000025355	Mmp19	1173	231	20.333	3.62064	3.29037e-07	5.15341	-2.27011	down
ENSMUSG00000005800	Mmp8	934	62	20.5104	1.48158	0	14.4161	-3.79686	down
ENSMUSG00000017737	Mmp9	632	34	7.85094	0.860314	0	16.4448	-4.05521	down
ENSMUSG00000073910	Mob3b	918	274	8.28781	2.72009	0.000674351	2.80102	-1.67363	down
ENSMUSG00000052373	Mpp3	312	32	5.60671	0.608954	9.60341e-11	9.76072	-3.12422	down
ENSMUSG00000056569	Mpz	100	23	1.91133	0.915013	0.00181824	3.7771	-1.94348	down
ENSMUSG00000032092	Mpzl2	510	159	8.12485	2.88133	0.00174197	2.57418	-1.60442	down
ENSMUSG00000024678	Ms4a4d	215	60	9.1283	2.57648	0.00128576	3.01717	-1.737	down
ENSMUSG00000024730	Ms4a8a	133	18	8.6296	1.29113	1.54969e-06	7.07079	-2.6591	down
ENSMUSG00000075705	Msrb1	1453	462	91.0117	34.1309	0.00178532	2.51642	-1.58632	down
ENSMUSG00000031765	Mt1	12345	1000	2169.84	184.853	1.11022e-16	12.6813	-3.56108	down
ENSMUSG00000031762	Mt2	4698	334	807.033	60.6878	0	14.0059	-3.74245	down
ENSMUSG00000064357	mt-Atp6	105520	21440	11832.7	3674.07	2.21848e-06	5.00703	-2.23764	down
ENSMUSG00000064356	mt-Atp8	3479	598	43452.4	8888.53	1.26968e-08	6.12057	-2.47398	down
ENSMUSG00000064341	mt-Nd1	82918	25509	5097.28	2500.88	0.00648625	2.68703	-1.63922	down
ENSMUSG00000064345	mt-Nd2	77841	18725	4069.97	1627.7	6.34301e-05	3.97625	-1.99405	down
ENSMUSG00000064360	mt-Nd3	7252	2455	5253.21	2546.13	0.00834178	2.25093	-1.50031	down
ENSMUSG00000064363	mt-Nd4	112288	31999	4790.35	1956.95	0.00199786	3.06131	-1.74966	down
ENSMUSG00000064367	mt-Nd5	77559	23942	1595.67	856.005	0.00661895	2.67088	-1.63428	down
ENSMUSG00000064368	mt-Nd6	16235	3964	4936.33	1202.09	3.61535e-05	3.88884	-1.97201	down
ENSMUSG00000042784	Muc1	17972	4371	278.343	122.424	3.52539e-05	3.91136	-1.97772	down
ENSMUSG00000035638	Muc20	196	38	2.51432	0.729936	1.46406e-05	4.97319	-2.23006	down
ENSMUSG00000079620	Muc4	967	187	4.32147	1.53283	2.72853e-07	5.25922	-2.2933	down
ENSMUSG00000042485	Mustn1	517	141	21.1931	6.91038	0.000228135	3.21977	-1.79437	down
ENSMUSG00000001156	Mxd1	3153	1010	37.2466	11.3172	0.00240202	2.49182	-1.57855	down
ENSMUSG00000097829	Myadm	925	306	10.2195	4.80075	0.00331455	2.33054	-1.52661	down
ENSMUSG00000022346	Myc	2015	316	32.0766	7.37667	1.88489e-09	6.76822	-2.60158	down
ENSMUSG00000035441	Myo1d	5946	1963	47.7978	17.7042	0.00508526	2.36007	-1.53625	down
ENSMUSG00000036098	Myrf	2583	885	22.8004	9.0955	0.00651971	2.19404	-1.48123	down
ENSMUSG00000041073	Nacad	168	47	1.00773	0.429501	0.00239999	2.96532	-1.72201	down
ENSMUSG00000038369	Ncoa6	3720	1223	17.66	8.38201	0.00388773	2.37626	-1.54151	down
ENSMUSG00000018736	Ndel1	3658	1145	95.4923	25.0318	0.00173096	2.59903	-1.61215	down
ENSMUSG00000005125	Ndrg1	6663	1688	110.383	34.0907	4.89786e-05	3.67822	-1.91787	down
ENSMUSG00000033016	Nfatc1	3976	644	31.6349	7.11297	3.31461e-09	6.55367	-2.56001	down
ENSMUSG00000058794	Nfe2	298	92	8.59879	2.88421	0.00264525	2.58316	-1.60722	down
ENSMUSG00000015839	Nfe2l2	12556	2911	247.903	58.1805	1.12875e-05	4.18798	-2.04646	down
ENSMUSG00000056749	Nfil3	2222	636	50.9121	14.8378	0.000327345	3.02513	-1.73929	down
ENSMUSG00000021025	Nfkbia	4887	1628	139.122	49.7999	0.00537866	2.3195	-1.52299	down
ENSMUSG00000032484	Ngp	2418	27	88.8873	1.38933	0	39.5997	-6.29283	down
ENSMUSG00000067219	Nipal1	772	180	13.164	2.57596	1.12353e-05	4.09526	-2.02368	down
ENSMUSG00000032691	Nlrp3	132	33	2.06969	0.537902	0.00142493	3.45545	-1.85888	down
ENSMUSG00000026237	Nmur1	79	16	4.10505	0.856252	0.00182386	4.30362	-2.07452	down
ENSMUSG00000055994	Nod2	215	42	1.92381	0.456795	1.1191e-05	4.95603	-2.22621	down
ENSMUSG00000048616	Nog	115	21	2.55582	0.649034	9.38063e-05	5.09656	-2.25756	down
ENSMUSG00000061458	Nol10	804	255	11.0979	4.04791	0.00180511	2.51413	-1.5856	down
ENSMUSG00000030411	Nova2	2125	629	7.49413	4.51901	0.00057838	2.85906	-1.69087	down
ENSMUSG00000024413	Npc1	8698	2666	78.5508	27.9996	0.00177276	2.70172	-1.64369	down
ENSMUSG00000025582	Nptx1	275	66	2.39707	0.657475	9.50741e-05	3.82639	-1.95611	down
ENSMUSG00000023034	Nr4a1	6783	322	101.352	6.7056	0	18.7008	-4.32445	down
ENSMUSG00000026826	Nr4a2	1326	134	15.1962	1.99659	1.38001e-13	10.3731	-3.22074	down
ENSMUSG00000028341	Nr4a3	3038	19	24.7143	0.187065	0	50.0778	-7.07656	down
ENSMUSG00000075590	Nrbp2	3643	1024	54.0869	22.1995	0.000269568	3.1222	-1.76698	down
ENSMUSG00000048490	Nrip1	2865	781	17.787	5.20902	0.000145203	3.27741	-1.81036	down
ENSMUSG00000055254	Ntrk2	5228	319	32.6745	2.35601	0	15.7002	-3.96235	down
ENSMUSG00000019890	Nts	134	25	9.05537	1.45638	5.28504e-05	5.05116	-2.24748	down
ENSMUSG00000020591	Ntsr2	268	10	9.45845	0.422505	4.44089e-16	19.0536	-4.36504	down
ENSMUSG00000063550	Nup98	1593	535	18.5376	6.66547	0.00424312	2.27482	-1.50825	down
ENSMUSG00000030717	Nupr1	3322	486	179.15	35.7622	3.20308e-10	7.31793	-2.70517	down
ENSMUSG00000044229	Nxpe4	268	70	4.80752	1.22875	0.000331901	3.37644	-1.83751	down
ENSMUSG00000032661	Oas3	166	19	1.8216	0.287464	4.3694e-08	8.43734	-2.90471	down
ENSMUSG00000022026	Olfm4	218	21	8.65473	0.831257	5.49152e-10	10.0142	-3.16452	down
ENSMUSG00000026672	Optn	1038	325	24.4996	5.81547	0.00140658	2.57999	-1.60623	down
ENSMUSG00000074063	Osgin1	349	91	7.37666	2.61502	0.000195199	3.41722	-1.84857	down
ENSMUSG00000058755	Osm	103	7	2.09718	0.168099	2.87239e-08	11.567	-3.40103	down
ENSMUSG00000022146	Osmr	2081	438	17.6531	4.11719	9.867e-07	4.75362	-2.18028	down
ENSMUSG00000032860	P2ry2	1135	168	22.4706	3.25032	9.24224e-10	7.16183	-2.67616	down
ENSMUSG00000022283	Pabpc1	30682	9560	499.132	176.348	0.00458698	2.62662	-1.62068	down
ENSMUSG00000025330	Padi4	90	15	1.77066	0.32755	0.000164174	5.45932	-2.33652	down
ENSMUSG00000024899	Papss2	297	101	3.18129	1.46706	0.00911753	2.16469	-1.47129	down
ENSMUSG00000035873	Pawr	2051	503	57.2414	12.578	1.96619e-05	3.84484	-1.96083	down
ENSMUSG00000050505	Pcdh20	610	106	8.25947	1.21157	7.06957e-08	5.92892	-2.43494	down
ENSMUSG00000021699	Pde4d	830	235	10.255	3.89275	0.000297295	3.05539	-1.74797	down
ENSMUSG00000019990	Pde7b	690	241	10.4779	3.69607	0.00765474	2.09213	-1.44642	down
ENSMUSG00000025584	Pde8a	1414	353	17.9323	4.53015	2.8299e-05	3.73606	-1.93289	down
ENSMUSG00000019577	Pdk4	2293	459	46.5828	7.6643	3.48434e-07	5.07552	-2.25289	down
ENSMUSG00000021493	Pdlim7	3786	969	75.812	30.1449	4.87031e-05	3.61731	-1.90192	down
ENSMUSG00000045573	Penk	1532	419	68.0735	22.3038	0.00014382	3.24967	-1.80269	down
ENSMUSG00000020893	Per1	12830	2954	93.5768	32.7294	9.90922e-06	4.22902	-2.05646	down
ENSMUSG00000055866	Per2	5551	1656	36.6977	13.0633	0.000903303	2.82956	-1.68213	down
ENSMUSG00000026773	Pfkfb3	3118	722	37.1043	8.22952	6.73103e-06	4.18314	-2.04527	down
ENSMUSG00000030413	Pglyrp1	917	201	109.567	23.713	3.14332e-06	4.46959	-2.11414	down
ENSMUSG00000024014	Pim1	2288	765	48.6738	15.4284	0.00430175	2.29832	-1.51602	down
ENSMUSG00000024867	Pip5k1b	1647	431	29.4445	8.06121	6.53833e-05	3.4836	-1.86644	down
ENSMUSG00000058818	Pirb	360	52	4.17229	0.728302	1.29806e-08	7.13278	-2.67073	down
ENSMUSG00000029522	Pla2g1b	1197	230	226.183	45.3519	1.98222e-07	5.31513	-2.30546	down
ENSMUSG00000023913	Pla2g7	286	82	9.35583	2.3183	0.00104996	2.92296	-1.70967	down
ENSMUSG00000031538	Plat	1643	366	33.2925	7.61257	3.18143e-06	4.39847	-2.09725	down
ENSMUSG00000046223	Plaur	2896	361	110.693	15.9585	7.50477e-12	8.60637	-2.93366	down
ENSMUSG00000032068	Plet1	2163	258	57.7694	8.47104	3.22198e-12	8.96177	-2.99362	down
ENSMUSG00000028680	Plk3	1075	98	18.7685	2.1124	2.30926e-14	11.2899	-3.36004	down
ENSMUSG00000038400	Pmepa1	3024	1057	27.9013	12.2735	0.00934501	2.11086	-1.45288	down
ENSMUSG00000027952	Pmvk	1611	314	116.145	14.7867	2.21544e-07	5.23644	-2.28833	down
ENSMUSG00000025509	Pnpla2	5297	1036	97.8723	21.6541	2.28936e-07	5.24375	-2.28992	down
ENSMUSG00000002588	Pon1	1315	368	69.3075	16.1731	0.000216538	3.12854	-1.76877	down
ENSMUSG00000005514	Por	9713	2429	151.307	45.136	4.49817e-05	3.75219	-1.93706	down
ENSMUSG00000021759	Ppap2a	4681	1084	239.311	52.0105	7.41355e-06	4.18808	-2.04648	down
ENSMUSG00000002250	Ppard	2628	886	19.5751	16.8799	0.00510774	2.26351	-1.5045	down
ENSMUSG00000029372	Ppbp	327	14	24.1019	0.975269	1.11022e-16	18.0748	-4.25145	down
ENSMUSG00000040435	Ppp1r15a	3621	476	63.663	9.5622	2.47862e-11	8.17526	-2.85924	down
ENSMUSG00000034595	Ppp1r18	3186	1071	32.883	22.0548	0.00521792	2.27758	-1.50916	down
ENSMUSG00000047714	Ppp1r2	12883	3654	267.241	62.4489	0.000549976	3.08297	-1.75584	down
ENSMUSG00000032739	Pram1	204	23	2.5696	0.484299	7.63e-09	8.71763	-2.95256	down
ENSMUSG00000041577	Prelp	1319	451	12.0942	6.11498	0.00542779	2.19507	-1.48158	down
ENSMUSG00000029513	Prkab1	5519	1611	121.77	45.936	0.000615852	2.936	-1.71348	down
ENSMUSG00000035725	Prkx	1864	540	20.6324	7.02756	0.000392948	2.96252	-1.7212	down
ENSMUSG00000031445	Proz	125	23	2.598	0.52419	6.50226e-05	5.09763	-2.25779	down
ENSMUSG00000020323	Prss57	546	170	11.8648	3.70568	0.00163146	2.58346	-1.60732	down
ENSMUSG00000032487	Ptgs2	513	23	6.66963	0.29363	0	18.2461	-4.27155	down
ENSMUSG00000026064	Ptp4a1	8474	2391	182.701	43.3808	0.000407074	3.10805	-1.76297	down
ENSMUSG00000021009	Ptpn21	3229	1048	21.1311	9.07279	0.00299688	2.43277	-1.55973	down
ENSMUSG00000020154	Ptprb	11177	3360	46.2767	13.8132	0.00143724	2.79517	-1.67187	down
ENSMUSG00000026395	Ptprc	466	137	6.87269	1.62758	0.000793553	2.84299	-1.68612	down
ENSMUSG00000041836	Ptpre	361	115	3.11382	1.06664	0.00318706	2.45748	-1.56763	down
ENSMUSG00000025314	Ptprj	1506	523	9.14052	3.61405	0.0069665	2.13142	-1.45994	down
ENSMUSG00000040511	Pvr	3673	589	72.2564	11.2691	2.64096e-09	6.62542	-2.57399	down
ENSMUSG00000021411	Pxdc1	2308	286	83.2335	8.65407	7.54974e-12	8.64288	-2.93988	down
ENSMUSG00000033885	Pxk	3381	941	53.0665	16.655	0.000220627	3.17199	-1.78101	down
ENSMUSG00000031488	Rab11fip1	8689	1213	53.4351	8.96824	1.10093e-10	7.70962	-2.77662	down
ENSMUSG00000064147	Rab44	206	27	2.30342	0.309281	5.5023e-08	7.60062	-2.75692	down
ENSMUSG00000033220	Rac2	993	236	13.1326	4.54496	1.31819e-05	3.99928	-1.99982	down
ENSMUSG00000061311	Rag1	72	15	0.640703	0.1252	0.00368522	4.10089	-2.02507	down
ENSMUSG00000041046	Ramp3	332	26	14.5262	1.31894	8.27782e-13	12.1658	-3.48795	down
ENSMUSG00000038546	Ranbp9	3581	1050	66.2993	17.8175	0.000564662	2.91093	-1.70615	down
ENSMUSG00000041351	Rap1gap	5994	1408	89.7399	25.4053	1.07042e-05	4.10674	-2.02651	down
ENSMUSG00000049892	Rasd1	424	54	15.9102	1.75132	7.11287e-10	8.14109	-2.85326	down
ENSMUSG00000029333	Rasgef1b	5871	678	107.008	11.9816	9.42357e-13	9.29061	-3.04805	down
ENSMUSG00000035504	Reep6	1335	471	18.8574	10.3659	0.00862903	2.06407	-1.43669	down
ENSMUSG00000024927	Rela	4704	1452	60.4432	24.8169	0.00151121	2.66585	-1.63274	down
ENSMUSG00000042453	Reln	538	189	2.45614	0.8025	0.00898714	2.06052	-1.43545	down
ENSMUSG00000030110	Ret	209	58	1.34024	0.424253	0.00127757	3.0399	-1.74353	down
ENSMUSG00000022651	Retnlg	708	19	111.367	3.47068	0	24.7952	-4.97948	down
ENSMUSG00000046768	Rhoj	4573	1165	89.6282	24.8453	4.7305e-05	3.64465	-1.9091	down
ENSMUSG00000021876	Rnase4	5124	1498	169.698	54.4315	0.000613486	2.928	-1.71114	down
ENSMUSG00000093989	Rnasek	3025	948	522.242	178.162	0.00165267	2.59199	-1.60997	down
ENSMUSG00000094724	Rnaset2b	537	149	33.598	6.57634	0.000287906	3.13513	-1.77063	down
ENSMUSG00000032238	Rora	766	215	4.35449	1.13623	0.000268056	3.09567	-1.75945	down
ENSMUSG00000057322	Rpl38	9842	2807	4745.86	1364.31	0.000531144	3.0542	-1.74763	down
ENSMUSG00000020641	Rsad2	889	87	13.4083	1.32049	2.06724e-13	10.5872	-3.2538	down
ENSMUSG00000032852	Rspo4	601	98	11.0125	2.34623	2.19471e-08	6.37055	-2.52399	down
ENSMUSG00000050896	Rtn4rl2	203	44	7.44518	2.13827	5.66205e-05	4.33104	-2.08112	down
ENSMUSG00000022952	Runx1	1955	439	16.174	4.77516	3.61143e-06	4.35566	-2.08702	down
ENSMUSG00000039153	Runx2	189	57	4.22149	0.837038	0.00434989	2.63858	-1.62437	down
ENSMUSG00000027907	S100a11	13345	3285	2308.41	659.794	3.84688e-05	3.8421	-1.96013	down
ENSMUSG00000056054	S100a8	1388	98	574.701	53.26	0	13.8972	-3.7279	down
ENSMUSG00000056071	S100a9	1999	103	337.772	21.9033	0	17.5002	-4.18333	down
ENSMUSG00000045092	S1pr1	17563	1990	271.998	36.149	7.16205e-13	9.47829	-3.07868	down
ENSMUSG00000021838	Samd4	2419	675	15.2606	5.3001	0.000212734	3.1548	-1.77618	down
ENSMUSG00000024260	Sap130	2457	816	20.2136	9.73847	0.00395286	2.3284	-1.52591	down
ENSMUSG00000015305	Sash1	5823	1858	34.7349	12.1071	0.00288695	2.51321	-1.58531	down
ENSMUSG00000085272	Sbk3	275	71	3.32819	1.37027	0.000267379	3.43955	-1.8546	down
ENSMUSG00000029426	Scarb2	5879	1980	165.753	48.7788	0.00695828	2.27251	-1.50749	down
ENSMUSG00000037071	Scd1	50769	11718	539.816	138.195	2.1563e-05	4.21734	-2.05362	down
ENSMUSG00000050195	Scd4	90	23	1.3003	0.411592	0.00726691	3.22448	-1.79568	down
ENSMUSG00000022123	Scel	442	109	6.05928	1.73206	5.65809e-05	3.73755	-1.93327	down
ENSMUSG00000024653	Scgb1a1	83197	6243	19507.8	1851.86	0	13.5005	-3.67431	down
ENSMUSG00000038801	Scgb1c1	101	19	24.9931	5.56991	0.000255407	4.85178	-2.20268	down
ENSMUSG00000030340	Scnn1a	17064	4209	182.697	58.7593	4.53269e-05	3.83136	-1.95739	down
ENSMUSG00000000216	Scnn1g	5544	1465	83.5156	25.5205	0.000101196	3.44778	-1.85682	down
ENSMUSG00000007279	Scube2	1829	632	23.6	8.7369	0.00672463	2.15481	-1.46793	down
ENSMUSG00000035093	Secisbp2l	10933	3143	90.374	24.3041	0.000645268	3.01467	-1.73628	down
ENSMUSG00000026581	Sell	367	19	8.18792	0.329575	5.55112e-16	16.2941	-4.03659	down
ENSMUSG00000048163	Selplg	1047	133	14.8915	2.70818	3.90384e-11	8.35961	-2.8913	down
ENSMUSG00000023232	Serinc2	420	137	15.6301	4.66446	0.00382009	2.36264	-1.53709	down
ENSMUSG00000066361	Serpina3c	373	23	9.18241	0.535668	6.88338e-15	14.5512	-3.8146	down
ENSMUSG00000041481	Serpina3g	696	32	29.1297	1.35511	0	18.2748	-4.27491	down
ENSMUSG00000021091	Serpina3n	1591	26	40.3225	0.693606	0	32.9406	-5.73939	down
ENSMUSG00000037411	Serpine1	2375	321	39.3912	5.96015	5.73428e-11	7.92968	-2.81597	down
ENSMUSG00000023224	Serping1	12617	2824	335.705	89.1675	5.51104e-06	4.39817	-2.09718	down
ENSMUSG00000028893	Sesn2	1948	485	25.0618	7.04634	2.60927e-05	3.7593	-1.93889	down
ENSMUSG00000047281	Sfn	1030	350	27.9429	10.1638	0.00489972	2.21712	-1.489	down
ENSMUSG00000021789	Sftpa1	44220	12607	1143.71	447.197	0.00118106	3.05866	-1.7489	down
ENSMUSG00000056370	Sftpb	10007	1426	211.464	71.0214	1.888e-10	7.54806	-2.74737	down
ENSMUSG00000021795	Sftpd	8486	2790	429.339	112.328	0.00564459	2.37955	-1.54258	down
ENSMUSG00000019970	Sgk1	14428	1201	458.902	28.0534	2.22045e-16	12.407	-3.52236	down
ENSMUSG00000050931	Sgms2	489	75	4.60629	0.739332	1.22747e-08	6.77294	-2.60249	down
ENSMUSG00000032908	Sgpp2	1611	226	20.5834	3.22828	1.84727e-10	7.60756	-2.75818	down
ENSMUSG00000073758	Sh3d21	2384	687	37.6418	13.9625	0.000373171	2.99237	-1.72985	down
ENSMUSG00000034908	Sidt2	7370	2489	110.235	33.9329	0.00809636	2.26131	-1.50376	down
ENSMUSG00000027322	Siglec1	468	107	2.96833	0.827144	1.51068e-05	4.16708	-2.04134	down
ENSMUSG00000030474	Siglece	253	30	6.42255	0.999027	3.55277e-09	8.47171	-2.91062	down
ENSMUSG00000024042	Sik1	15043	3036	122.145	32.8523	6.73001e-07	5.04683	-2.24652	down
ENSMUSG00000029321	Slc10a6	1176	311	38.9828	9.26029	8.28876e-05	3.41838	-1.84889	down
ENSMUSG00000029843	Slc13a4	380	98	4.72907	1.54682	0.000143761	3.48337	-1.86638	down
ENSMUSG00000024737	Slc15a3	355	112	8.25061	2.60172	0.00284772	2.49931	-1.58092	down
ENSMUSG00000044367	Slc16a13	412	133	9.84884	4.27218	0.0033672	2.40705	-1.55147	down
ENSMUSG00000040918	Slc19a2	586	189	11.7149	3.14757	0.00261914	2.42785	-1.55816	down
ENSMUSG00000038496	Slc19a3	189	31	3.90728	0.632909	1.866e-06	6.00945	-2.45142	down
ENSMUSG00000027397	Slc20a1	1671	485	36.4466	8.72976	0.000401903	2.95132	-1.71794	down
ENSMUSG00000023828	Slc22a3	401	62	7.06438	0.935433	2.75168e-08	6.66959	-2.58256	down
ENSMUSG00000027340	Slc23a2	4946	1009	53.4937	10.8986	5.53916e-07	4.96873	-2.22906	down
ENSMUSG00000026819	Slc25a25	2560	386	51.2006	5.96917	6.94249e-10	7.07552	-2.65998	down
ENSMUSG00000028645	Slc2a1	4024	1225	87.2804	26.2462	0.00112294	2.73045	-1.65241	down
ENSMUSG00000010095	Slc3a2	5713	1124	120.977	23.4844	2.65434e-07	5.20573	-2.28161	down
ENSMUSG00000038178	Slc43a2	2380	753	19.0029	8.53796	0.00179998	2.54582	-1.59556	down
ENSMUSG00000039865	Slc44a3	1812	536	48.8421	12.6837	0.000558427	2.85986	-1.69111	down
ENSMUSG00000006574	Slc4a1	2361	263	23.4841	3.03337	5.72542e-13	9.56303	-3.09242	down
ENSMUSG00000023032	Slc4a8	1141	334	5.09849	1.95601	0.000469912	2.90119	-1.70329	down
ENSMUSG00000020838	Slc6a4	236	47	4.93895	1.0151	1.03496e-05	4.86529	-2.20574	down
ENSMUSG00000028542	Slc6a9	585	198	15.597	4.69709	0.00520903	2.21854	-1.48948	down
ENSMUSG00000041313	Slc7a1	1750	418	10.5607	3.24556	1.20252e-05	3.99094	-1.99773	down
ENSMUSG00000040010	Slc7a5	2006	495	23.5376	7.48034	2.20733e-05	3.80981	-1.95187	down
ENSMUSG00000022180	Slc7a8	315	92	2.85939	1.25005	0.00115959	2.84448	-1.68656	down
ENSMUSG00000079055	Slc8a3	327	91	3.68239	0.96293	0.00055811	3.08136	-1.75538	down
ENSMUSG00000032548	Slco2a1	11355	3662	75.7679	26.7296	0.00477376	2.46674	-1.57059	down
ENSMUSG00000078763	Slfn1	279	35	7.09683	1.07633	4.62285e-09	8.09063	-2.8444	down
ENSMUSG00000082101	Slfn14	116	19	1.52773	0.275732	2.90133e-05	5.74837	-2.39758	down
ENSMUSG00000000204	Slfn4	353	15	6.83525	0.23024	0	18.2886	-4.27652	down
ENSMUSG00000017002	Slpi	148	29	22.2359	3.38675	5.73463e-05	4.80845	-2.19282	down
ENSMUSG00000031681	Smad1	2175	769	31.9421	12.6148	0.00992865	2.06077	-1.43554	down
ENSMUSG00000036867	Smad6	6237	1210	95.2716	18.919	2.00987e-07	5.29931	-2.30202	down
ENSMUSG00000053559	Smagp	1515	480	84.3045	26.6527	0.00169301	2.53337	-1.59166	down
ENSMUSG00000028885	Smpdl3b	264	71	6.4175	1.84503	0.000511256	3.22667	-1.79629	down
ENSMUSG00000053113	Socs3	3426	549	53.2675	10.2199	2.61075e-09	6.62874	-2.57463	down
ENSMUSG00000072941	Sod3	828	142	8.69269	2.06772	3.11815e-08	6.05655	-2.46101	down
ENSMUSG00000022091	Sorbs3	7424	1892	76.6629	30.3385	5.74544e-05	3.64609	-1.90947	down
ENSMUSG00000063060	Sox7	2442	826	28.9364	13.4154	0.00525153	2.2487	-1.49957	down
ENSMUSG00000026222	Sp100	845	158	18.8906	4.38388	1.65632e-07	5.47006	-2.33882	down
ENSMUSG00000018678	Sp2	1713	481	15.2109	7.95748	0.000227759	3.11728	-1.76558	down
ENSMUSG00000002111	Spi1	766	252	21.3012	7.31896	0.00316267	2.34975	-1.53289	down
ENSMUSG00000055561	Spink5	1553	525	21.1579	5.23213	0.00467099	2.24615	-1.49872	down
ENSMUSG00000051457	Spn	94	24	0.932108	0.346143	0.0061009	3.24477	-1.80132	down
ENSMUSG00000058297	Spock2	10871	2908	93.7026	28.4079	0.000171733	3.38596	-1.8401	down
ENSMUSG00000029304	Spp1	126	28	5.91886	1.18297	0.0004804	4.04638	-2.01156	down
ENSMUSG00000037211	Spry1	8419	1933	108.153	38.1693	7.73659e-06	4.2435	-2.05998	down
ENSMUSG00000024427	Spry4	4209	948	45.5818	11.9451	4.12111e-06	4.35201	-2.08615	down
ENSMUSG00000039911	Spsb1	3066	469	45.6791	10.1007	9.15779e-10	6.9731	-2.64066	down
ENSMUSG00000020077	Srgn	2257	488	128.904	31.6098	1.68419e-06	4.58894	-2.14218	down
ENSMUSG00000028809	Srrm1	8072	2663	79.3868	32.7902	0.00582076	2.36419	-1.53759	down
ENSMUSG00000032802	Srxn1	587	98	11.7821	1.92736	3.62437e-08	6.20081	-2.49014	down
ENSMUSG00000013846	St3gal1	7547	1150	54.4418	12.2833	8.72608e-10	7.02345	-2.65018	down
ENSMUSG00000004040	Stat3	9744	2865	106.27	30.0676	0.000909733	2.90264	-1.70371	down
ENSMUSG00000014813	Stc1	2257	155	25.3987	2.24728	0	14.2924	-3.78053	down
ENSMUSG00000015653	Steap2	589	188	7.75571	2.40946	0.00224521	2.47445	-1.57304	down
ENSMUSG00000071562	Stfa1	512	27	136.172	9.36751	0	16.4772	-4.05921	down
ENSMUSG00000022902	Stfa2	1493	23	394.925	8.2638	0	33.7301	-5.80776	down
ENSMUSG00000059657	Stfa2l1	1855	12	512.254	4.54377	0	48.0398	-6.93108	down
ENSMUSG00000054905	Stfa3	351	8	97.7597	3.08757	0	25.0046	-5.00046	down
ENSMUSG00000042608	Stk40	3939	1366	57.9436	21.7021	0.00919772	2.14554	-1.46477	down
ENSMUSG00000030616	Sytl2	635	199	7.47791	2.43805	0.00164868	2.56032	-1.6001	down
ENSMUSG00000051397	Tacstd2	1388	469	39.044	14.0956	0.0045665	2.24654	-1.49885	down
ENSMUSG00000052293	Taf9	128	38	6.69049	2.03893	0.00935728	2.64303	-1.62574	down
ENSMUSG00000020096	Tbata	187	23	5.88836	1.2826	4.48299e-08	8.0018	-2.82875	down
ENSMUSG00000003134	Tbc1d8	3580	934	38.7989	9.84222	6.86808e-05	3.51261	-1.8742	down
ENSMUSG00000037287	Tbcel	3180	1087	37.3946	11.89	0.00676617	2.20554	-1.48511	down
ENSMUSG00000001604	Tcea3	647	218	20.9838	8.7608	0.00470377	2.24116	-1.49705	down
ENSMUSG00000026380	Tfcp2l1	3976	1361	25.0435	8.53183	0.00755307	2.20085	-1.48353	down
ENSMUSG00000029999	Tgfa	537	172	7.77385	2.95395	0.00248756	2.45497	-1.56683	down
ENSMUSG00000002603	Tgfb1	4710	1330	78.9577	29.1105	0.000320448	3.10098	-1.76096	down
ENSMUSG00000029287	Tgfbr3	9780	1915	78.5049	16.2803	2.88511e-07	5.24216	-2.28958	down
ENSMUSG00000089736	Tgfbr3l	135	29	5.43362	1.78516	0.000247579	4.2546	-2.06267	down
ENSMUSG00000056429	Tgoln1	12507	3995	157.713	42.2074	0.00428132	2.51059	-1.58448	down
ENSMUSG00000040152	Thbs1	54599	3041	389.996	24.3282	0	16.8407	-4.10374	down
ENSMUSG00000037731	Themis2	232	40	2.84292	0.664461	1.399e-06	5.7643	-2.4009	down
ENSMUSG00000032011	Thy1	352	92	7.46224	3.18036	0.000199255	3.40584	-1.84549	down
ENSMUSG00000020044	Timp3	69821	14089	770.951	165.501	1.51056e-06	5.05135	-2.24752	down
ENSMUSG00000034640	Tiparp	2061	612	31.7053	7.92215	0.00060715	2.84319	-1.68618	down
ENSMUSG00000033777	Tlr13	287	66	4.21297	0.893295	4.60106e-05	4.06888	-2.01715	down
ENSMUSG00000027995	Tlr2	564	149	12.3547	2.5893	0.000126043	3.38949	-1.84106	down
ENSMUSG00000040522	Tlr8	115	29	2.93298	0.987002	0.00255287	3.37184	-1.83626	down
ENSMUSG00000045322	Tlr9	87	19	1.10759	0.29866	0.00213436	3.97382	-1.99344	down
ENSMUSG00000042246	Tmc7	520	168	6.97833	2.07195	0.00287049	2.41522	-1.5541	down
ENSMUSG00000020023	Tmcc3	1914	479	15.731	4.95935	2.87304e-05	3.73026	-1.93139	down
ENSMUSG00000069763	Tmem100	2290	405	75.2946	13.1164	2.51735e-08	5.90732	-2.4305	down
ENSMUSG00000026347	Tmem163	982	242	19.5876	5.28427	2.54807e-05	3.79456	-1.94796	down
ENSMUSG00000079659	Tmem243	4788	1232	370.596	73.9876	5.80706e-05	3.59043	-1.89484	down
ENSMUSG00000048572	Tmem252	1672	214	31.7165	5.15802	2.20221e-11	8.34925	-2.88951	down
ENSMUSG00000028132	Tmem56	351	120	5.9816	1.27161	0.00827152	2.15308	-1.46734	down
ENSMUSG00000079523	Tmsb10	13857	3903	1685.07	435.303	0.00050321	3.11848	-1.76592	down
ENSMUSG00000021281	Tnfaip2	737	212	11.0819	2.65147	0.000406484	2.97218	-1.724	down
ENSMUSG00000053475	Tnfaip6	247	20	9.39191	0.723848	1.74724e-11	11.5948	-3.40512	down
ENSMUSG00000022074	Tnfrsf10b	701	184	9.06547	3.16171	9.38729e-05	3.43633	-1.85373	down
ENSMUSG00000023905	Tnfrsf12a	803	265	59.3175	17.1178	0.00327519	2.33742	-1.52886	down
ENSMUSG00000033475	Tomm6	3150	959	358.939	89.0661	0.0010315	2.72822	-1.65173	down
ENSMUSG00000074607	Tox2	778	224	14.7137	6.4088	0.000401733	2.96986	-1.72333	down
ENSMUSG00000048677	Tpcn2	2098	460	44.6672	8.85282	2.23833e-06	4.50163	-2.1217	down
ENSMUSG00000030894	Tpp1	5780	1803	76.9021	29.2828	0.00197182	2.61764	-1.61791	down
ENSMUSG00000033825	Tpsb2	211	54	10.3684	3.44408	0.00044579	3.44337	-1.85563	down
ENSMUSG00000042265	Trem1	223	20	4.52667	0.413479	1.73432e-10	10.6232	-3.25933	down
ENSMUSG00000071068	Treml2	166	34	1.68513	0.410217	5.90742e-05	4.59507	-2.14361	down
ENSMUSG00000032501	Trib1	6352	770	64.9205	9.69184	3.19389e-12	8.87258	-2.97869	down
ENSMUSG00000030921	Trim30a	435	133	7.51619	2.04405	0.00149865	2.65475	-1.62934	down
ENSMUSG00000028211	Trp53inp1	3405	966	46.9761	11.5292	0.00031116	3.07469	-1.75348	down
ENSMUSG00000027858	Tspan2	10056	1764	124.559	23.8572	2.51861e-08	5.99292	-2.44804	down
ENSMUSG00000038172	Ttc39b	930	295	7.71516	2.22783	0.00175032	2.51771	-1.58673	down
ENSMUSG00000042734	Ttc9	1105	221	26.2319	5.74478	4.67733e-07	5.05028	-2.24728	down
ENSMUSG00000073988	Ttpa	103	27	2.76506	0.769412	0.00553417	3.15233	-1.77548	down
ENSMUSG00000026202	Tuba4a	1557	478	33.6942	13.8954	0.00101978	2.67987	-1.63703	down
ENSMUSG00000016255	Tubb1	219	52	8.83617	2.12725	0.000150173	3.84381	-1.96056	down
ENSMUSG00000005968	Tuft1	1005	354	22.5995	7.00653	0.00826373	2.06603	-1.43737	down
ENSMUSG00000046275	Tusc5	180	54	2.45548	0.871909	0.00454375	2.65534	-1.62952	down
ENSMUSG00000038393	Txnip	40262	11891	668.917	228.056	0.00210871	2.8831	-1.69797	down
ENSMUSG00000030579	Tyrobp	760	200	144.878	40.45	9.25924e-05	3.42693	-1.8512	down
ENSMUSG00000027078	Ube2l6	2544	802	80.2369	31.5428	0.00172848	2.56302	-1.60094	down
ENSMUSG00000049436	Upk1b	1311	398	46.6475	14.0403	0.000844831	2.72937	-1.65208	down
ENSMUSG00000039701	Usp53	881	122	11.7368	1.43394	3.5325e-10	7.64531	-2.76501	down
ENSMUSG00000034235	Usp54	3213	627	25.3317	5.14691	2.01623e-07	5.25	-2.29129	down
ENSMUSG00000068457	Uty	192	0	3.01957	0	0	38.0819	-6.17105	down
ENSMUSG00000049882	Vcpkmt	441	133	31.3399	7.44497	0.00121482	2.71914	-1.64898	down
ENSMUSG00000022479	Vdr	522	82	4.71168	0.97341	1.57193e-08	6.61305	-2.57158	down
ENSMUSG00000011171	Vipr2	824	294	12.9916	4.74275	0.00999752	2.00941	-1.41754	down
ENSMUSG00000018171	Vmp1	4080	1147	110.349	24.3855	0.000280763	3.12244	-1.76704	down
ENSMUSG00000000903	Vpreb3	118	12	11.9888	1.79183	2.15865e-07	8.92264	-2.98708	down
ENSMUSG00000034341	Wbp2	5489	1715	77.6256	53.0598	0.00198038	2.60986	-1.61551	down
ENSMUSG00000034059	Ypel4	94	22	2.14286	0.752823	0.0027868	3.66393	-1.91414	down
ENSMUSG00000102049	Zbed6	247	76	3.43336	0.862016	0.00336281	2.58064	-1.60644	down
ENSMUSG00000066687	Zbtb16	5470	1427	54.0288	14.7992	7.91006e-05	3.51671	-1.87529	down
ENSMUSG00000075327	Zbtb2	1572	380	22.1717	5.96163	1.52868e-05	3.9198	-1.97985	down
ENSMUSG00000018750	Zbtb4	4249	1409	21.9653	13.1868	0.00470894	2.33893	-1.52936	down
ENSMUSG00000042677	Zc3h12a	439	100	3.99225	1.84855	1.58835e-05	4.18132	-2.04483	down
ENSMUSG00000034265	Zdhhc14	506	160	7.36023	2.52342	0.00214868	2.50977	-1.58422	down
ENSMUSG00000044786	Zfp36	12853	1362	273.721	43.6142	1.13243e-13	10.0775	-3.17451	down
ENSMUSG00000058881	Zfp516	6626	1581	38.4648	10.2084	1.51754e-05	4.01668	-2.00417	down
ENSMUSG00000074406	Zfp628	1400	473	11.0865	6.49584	0.00456305	2.24717	-1.49906	down
ENSMUSG00000007817	Zmiz1	10785	3130	41.1213	20.4951	0.000759285	2.96734	-1.7226	down
ENSMUSG00000032846	Zswim6	2084	616	19.3676	5.56825	0.000562804	2.8656	-1.69281	down
ENSMUSG00000029860	Zyx	18620	4755	245.312	101.889	9.33135e-05	3.63817	-1.9074	down

## Sheet: Table_S3
Table S3. List of DEGs annotated under Gene Ontology (GO) terms cell cycle and immune system process
GO ID	GO Term	DEGs
GO:0007049	Cell Cycle	Anln , Aspm, Aurka, Aurkb, Banp, Bub1, Birc5, Brca1, Cks1b, Cks2, Chtf18, Cdc20, Cdc45, Cdc6, Cdc7, Cdca2, Cdca3, Cdca5, Cdca8, Cenpe, Cep55, Chaf1a, Clspn, Ccna2, Ccnb1, Ccnb2, Ccne1, Ccnf, Cdk1, Cdkn2c, Cdkn2d, Ckap2, Dlgap5, Ddx11, Dsn1, Ect2, E2f1, Esco2, Ercc6l, Fam64a, Fbxo5, Fam83d, Gmnn, Gadd45gip1, Haus8, Hells, H2afx, H2afx, Haus5, Hjurp, Kif11, Kif18b, Kif20b, Kif23, Kif2c, Kntc1, Knl1…
GO:0002376	Immune System Process	Oas3, Bcl6, Bpifb1, Clec4n, Cd14, Cd300lb, Cd300lf, Cd300ld, Cd55, Cd74, Cd79a, Fgr, Nlrp3, S100a8, S100a9, Amica1, B2m, Chia1, F2rl1, C1ra, C1s1, C3, Hc, H2-Aa, Inpp5d, Ifitm1, Ifitm3, Irf7,Ifit1, Ifit3, Isg20, Ltf, Lgals9, Lilrb4a, Lcn2, Marco, Msrb1, Nod2, Pirb1, Pglyrp1, Padi4, Rsad2, slipi, Serping1, Smpdl3b, Sftpd, Themis2, Tlr13, Tlr2, Tlr8, Tlr9, Zc3h12a

## Sheet: Table_S4
Table S4. List of DEGs annotated under KEGG Pathway oxidative phosphorylation and hematopoietic cell lineage pathways.
KEGG ID	KEGG Term	DEGs
ko00190	Oxidative phosphorylation	Atp12a, Atp5g3, Atp5e , Atp5k, Atp5g1, Atp5o, Ndufb2, Ndufa2, Ndufs4, Ndufb6, Ndufb8, Ndufv1,Cox5a, Cox6a2, Cox11, Cox8b, Cox7a2, Uqcrh, Uqcr11, mt-Nd3, mt-Nd5, mt-Nd1, mt-Nd4, mt-Atp8, mt-Nd6, mt-Nd2, mt-Atp6, Atp6v0a4
ko04640	Hematopoietic cell lineage	Tfrc, Rpl13a, Cd1d1, Anpep, Cd14, Cd33, Cd37, Cd3e, Cd4, Cd44, Cd55, Cd8a, Cd8b1, Csf3r, Gp1ba, Gp1bb, Gp5, Gp9, Il1b, Il1r2, Il6ra, Itgam, Itgb3
